# Supplementary material for: Targeted Downregulation of s36 Protein Unearths its Cardinal Role in Chorion Biogenesis and Architecture during Drosophila melanogaster Oogenesis
Source: Sci Rep. 2016 Oct 18;6:35511. doi: 10.1038/srep35511 (PMC5067561; doi:10.1038/srep35511)
Supplement: Supplementary Table S2 [file srep35511-s2.xls]

## Sheet: Sheet1
Accession	Description	Score	Coverage	# Proteins	# Unique Peptides	# Peptides	# PSMs	Area	# AAs	MW [kDa]	calc. pI
P02844	Vitellogenin-2 OS=Drosophila melanogaster GN=Yp2 PE=1 SV=2 - [VIT2_DROME]	648.214	59.28	2	23	24	353	9.48747e+09	442	49.63	7.95752
	A2	Sequence	# PSMs	# Proteins	# Protein Groups	Protein Group Accessions	Modifications	ΔCn	Area	q-Value	PEP	XCorr	Charge	MH+ [Da]	ΔM [ppm]	RT [min]	# Missed Cleavages
	High	SNSLDNVEQPSNWVNPR	57	1	1	P02844		0	6153838340	0	7.766e-11	6.12345	2	1955.92	0.76457	132.393	0
	High	LANVDFFPNGPSTGVPGADNVVEATMR	43	1	1	P02844		0	1.24175e+09	0	1.228e-13	5.98927	2	2775.36	6.61794	179.685	0
	High	GDADFVDAIHTSAYGMGTSQR	66	1	1	P02844		0	3752005044	0	7.176e-13	5.83042	2	2198.98	1.16537	138.424	0
	High	RSNSLDNVEQPSNWVNPR	18	1	1	P02844		0	3485078842	0	1.061e-12	5.63597	2	2112.02	0.686384	105.334	1
	High	FGDDEVTIFIQGLPETNTQVQK	7	1	1	P02844		0	3.92487e+08	0	7.147e-09	4.94043	2	2479.22	-4.26114	180.493	0
	High	QTGYHQVHQPWR	6	1	1	P02844		0	1385378696	0	7.823e-07	4.28665	2	1536.75	4.54706	45.4195	0
	High	NFPSVAASSYQEYK	43	1	1	P02844		0	8.4365e+09	0	1.745e-05	3.6726	2	1590.75	4.42218	106.318	0
	High	IEFNLNTLVEK	12	1	1	P02844		0	576906448	0	0.0001494	3.59712	2	1319.72	1.03819	163.333	0
	High	KLQEMSLEEGATLLDK	4	1	1	P02844		0	6.88319e+07	0	0.0001494	3.55665	3	1804.94	2.29951	132.315	1
	High	YNLQPYETTDYSNEEQSQR	8	1	1	P02844		0	71700542	0	5.447e-10	3.43621	2	2365.03	2.47779	109.683	0
	High	GQKIEFNLNTLVEK	5	1	1	P02844		0	5.66554e+07	0	0.0001494	3.39771	2	1632.9	0.18392	129.521	1
	High	LVELTNTVNVPQEIIHLIGSGPAAHVAGVAGR	1	1	1	P02844		0	34309494	0	0.0001494	3.3813	4	3232.8	4.966	180.877	0
	High	KLVQAYQQR	4	1	1	P02844		0	3.1594e+09	0	0.0001494	3.3563	2	1133.64	0.667622	39.2512	1
	High	YFAESVRPGNER	24	2	2	P02843;P02844		0	12096157530	0	0.0001494	2.96071	2	1424.69	-0.98694	53.2688	0
	High	LQEMSLEEGATLLDK	3	1	1	P02844		0	1.6878e+08	0	6.922e-05	2.58814	2	1676.85	2.48276	157.155	0
	High	LGEIIGNR	14	1	1	P02844		0	7.92977e+09	0	0.0002115	2.55202	2	871.5	0.186068	63.4403	0
	High	EVEELPNLK	10	1	1	P02844		0	7886777561	0	0.0002867	2.51741	2	1070.57	0.961015	88.1358	0
	High	GDADFVDAIHTSAYGmGTSQR	10	1	1	P02844	M16(Oxidation)	0	29825991	0	0.0001494	2.42953	2	2214.98	1.57891	116.532	0
	High	LVQAYQQR	2	1	1	P02844		0	1961386294	0	0.000677	2.28646	2	1005.55	0.509177	40.5498	0
	High	IYGKPEER	4	1	1	P02844		0	1173950427	0	0.0001662	2.19216	2	991.521	0.407922	32.0748	0
	High	ITALDPTK	4	1	1	P02844		0	7276795655	0	0.0001693	1.93215	2	858.494	0.425789	55.815	0
	High	GYIVGER	3	1	1	P02844		0	4349191557	0.003	0.06552	1.31806	2	793.421	0.261513	48.1198	0
	High	EVTLKK	1	2	1	P02844		0	6.56135e+07	0.008	0.1262	1.3426	2	717.45	-0.855202	29.1445	1
	Medium	RITALDPTK	3	1	1	P02844		0	7.47915e+09	0.015	0.2753	2.54107	2	1014.59	-0.827831	47.3977	1
	Medium	EVEELPNLKEVTLK	1	1	1	P02844		0	5.96249e+06	0.016	0.2929	1.00265	3	1640.91	-0.219307	126.002	1
P02828	Heat shock protein 83 OS=Drosophila melanogaster GN=Hsp83 PE=1 SV=1 - [HSP83_DROME]	503.232	53.7	2	36	40	258	1.64196e+09	717	81.8142	5.021
	A2	Sequence	# PSMs	# Proteins	# Protein Groups	Protein Group Accessions	Modifications	ΔCn	Area	q-Value	PEP	XCorr	Charge	MH+ [Da]	ΔM [ppm]	RT [min]	# Missed Cleavages
	High	FHTSASGDDFcSLADYVSR	12	1	1	P02828	C11(Carbamidomethyl)	0	106378508	0	1.918e-12	5.77809	2	2134.91	-0.4169	143.297	0
	High	NNDDEQYVWESSAGGSFTVR	86	1	1	P02828		0	1.30047e+07	0	5.755e-13	5.0772	2	2260.97	-0.243651	184.525	0
	High	KQLEINPDHPIVETLR	1	1	1	P02828		0	18697963	0	1.349e-11	5.02321	2	1902.04	-1.44462	96.104	1
	High	TAGTLTIIDTGIGMTK	9	1	1	P02828		0	557052859	0	1.763e-08	4.77729	2	1592.86	0.243476	153.612	0
	High	GVVDSEDLPLNISR	9	2	2	A1Z6L9;P02828		0	1023640451	0	1.379e-07	3.8015	2	1513.79	0.69327	145.788	0
	High	QLEINPDHPIVETLR	2	1	1	P02828		0	1.06246e+08	0	1.421e-08	3.65411	2	1773.95	1.75368	119.695	0
	High	ELISNASDALDKIR	2	2	2	P02828;Q9VAY2		0	1.3778e+07	0	8.554e-06	3.62728	2	1544.84	6.31314	121.156	1
	High	TMELIEELTEDKENYKK	3	1	1	P02828		0	1.81597e+07	0	0.0001494	3.59354	3	2113.04	3.23519	126.679	2
	High	SLTNDWEDHLAVK	10	1	1	P02828		0	3.5207e+08	0	7.312e-05	3.56632	2	1527.75	0.773307	112.199	0
	High	DQVSNSAFVER	6	1	1	P02828		0	1544074245	0	0.0001494	3.51063	2	1251.61	8.30758	70.026	0
	High	ELISNASDALDK	4	2	2	P02828;Q9VAY2		0	76371921	0	0.0001494	3.48455	2	1275.64	-0.289828	92.0493	0
	High	NPDDISQEEYGEFYK	15	1	1	P02828		0	365486257	0	4.735e-06	3.4439	2	1833.78	-0.134024	126.031	0
	High	EMETDEPKIEDVGEDEDADKK	2	1	1	P02828		0	179838057	0	0.0001494	3.38798	3	2422.04	-0.828362	78.2058	2
	High	IEDVGEDEDADKKDK	2	1	1	P02828		0	3.64178e+07	0	3.331e-05	3.32712	2	1705.78	0.878385	35.5605	2
	High	HSQFIGYPIK	4	1	1	P02828		0	1691271136	0	0.0001494	3.23973	2	1189.63	-1.99263	73.0118	0
	High	EGLELPEDESEK	6	1	1	P02828		0	154526776	0	0.0001494	3.22606	2	1374.63	-0.479299	87.1688	0
	High	YESLTDPSKLDSGK	5	1	1	P02828		0	1.59441e+08	0	6.297e-07	3.18774	2	1539.75	0.290104	73.9683	1
	High	EGLELPEDESEKK	6	1	1	P02828		0	675144500	0	0.0001494	3.15262	2	1502.72	0.618051	64.7517	1
	High	SDLVNNLGTIAK	9	1	1	P02828		0	7.18059e+08	0	0.0001494	3.14001	2	1244.68	0.0535166	114.852	0
	High	TPFDLFENQK	7	1	1	P02828		0	6.91584e+07	0	0.0001494	3.02721	2	1238.61	0.821464	140.954	0
	High	EGLELPEDESEKKK	1	1	1	P02828		0	29310022	0	0.0001494	3.01134	2	1630.81	-1.37622	51.5602	2
	High	IEDVGEDEDADKK	1	1	1	P02828		0	25054103	0	6.018e-05	2.85827	2	1462.65	0.253959	38.4162	1
	High	HVYFITGESK	2	1	1	P02828		0	0	0	0.0001494	2.83307	2	1180.59	-6.06001	58.023	0
	High	LVDSPccIVTSQFGWSANMER	6	1	1	P02828	C6(Carbamidomethyl); C7(Carbamidomethyl)	0	558721698	0	5.327e-05	2.75266	3	2457.1	1.07841	178.277	0
	High	EKYTEDEELNK	1	1	1	P02828		0	494017106	0	0.0001042	2.7031	2	1397.64	-0.449075	41.8721	1
	High	ADNSEPLGR	1	1	1	P02828		0	1.27162e+08	0	0.0001494	2.6792	2	958.459	-0.373107	35.6403	0
	High	EDQTDYLEESK	7	1	1	P02828		0	295058443	0	0.0001494	2.64309	2	1356.58	-1.03816	70.087	0
	High	LGVHEDSNNR	3	1	1	P02828		0	1.38412e+08	0	0.0001494	2.45787	2	1140.54	0.0727194	32.2313	0
	High	DTATMGYMAGK	3	1	1	P02828		0	671825717	0	0.0001873	2.34241	2	1145.49	-6.28013	67.2548	0
	High	RTPFDLFENQK	8	1	1	P02828		0	6.21218e+07	0	0.004334	2.08373	3	1394.71	0.336961	116.017	1
	High	YTEDEELNK	2	1	1	P02828		0	6.4154e+08	0	0.0001494	1.7951	2	1140.51	-0.0180071	43.9902	0
	High	SILDNKVEK	2	1	1	P02828		0	1.69054e+09	0	0.002773	1.72236	2	1045.59	-0.756518	47.2141	1
	High	ALLFIPR	4	1	1	P02828		0	9.19817e+06	0	0.001619	1.6601	2	829.528	-1.93082	123.452	0
	High	LADFLR	7	3	2	Q9W0E1;P02828		0	2.53651e+08	0	0.008356	1.52454	2	734.42	0.348715	84.4742	0
	High	IKEIVNK	2	1	1	P02828		0	7.79175e+07	0.001	0.02403	2.13261	2	843.529	-1.34812	33.6461	1
	High	QLVSVTK	2	1	1	P02828		0	735998842	0.001	0.02192	2.0334	2	774.471	-1.47004	44.7887	0
	High	FYDQFSK	3	1	1	P02828		0	1.14169e+09	0.001	0.01574	1.72246	2	934.429	-1.37462	66.7726	0
	High	TKPIWTR	1	1	1	P02828		0	4.30944e+08	0.004	0.07978	1.71695	2	901.525	0.0531975	44.1837	0
	High	FESLcK	1	1	1	P02828	C5(Carbamidomethyl)	0	4.03866e+08	0.008	0.1375	1.75822	2	783.37	-0.147233	43.38	0
	High	EMLQQNK	1	1	1	P02828		0	3.83213e+07	0.009	0.1578	1.44487	2	890.44	0.455939	32.3307	0
P11147	Heat shock 70 kDa protein cognate 4 OS=Drosophila melanogaster GN=Hsc70-4 PE=1 SV=3 - [HSP7D_DROME]	419.754	62.21	8	37	43	179	2.60313e+09	651	71.0874	5.51611
	A2	Sequence	# PSMs	# Proteins	# Protein Groups	Protein Group Accessions	Modifications	ΔCn	Area	q-Value	PEP	XCorr	Charge	MH+ [Da]	ΔM [ppm]	RT [min]	# Missed Cleavages
	High	TVTNAVITVPAYFNDSQR	11	1	1	P11147		0	3.63726e+08	0	7.234e-11	5.80299	2	1996.02	2.12748	153.603	0
	High	APAVGIDLGTTYScVGVFQHGK	5	1	1	P11147	C14(Carbamidomethyl)	0	93146746	0	7.262e-11	4.76355	3	2277.14	2.79179	155.314	0
	High	IINEPTAAAIAYGLDK	16	9	2	P11147;P29844		0	2.78525e+08	0	1.587e-07	4.58609	2	1659.9	3.17428	146.513	0
	High	STAGDTHLGGEDFDNR	7	5	1	P11147		0	1946457202	0	1.548e-09	4.45059	2	1691.72	-1.60387	61.0849	0
	High	WLDANQLADKEEYEHR	7	1	1	P11147		0	297562732	0	6.413e-08	4.23778	2	2016.94	1.76325	96.2312	1
	High	NQVAMNPTQTIFDAK	8	1	1	P11147		0	1127298394	0	6.877e-07	4.06286	2	1677.83	0.814838	126.034	0
	High	DAGTIAGLNVLR	13	1	1	P11147		0	6.59781e+08	0	0.0001494	3.91904	2	1199.67	-0.0744913	143.936	0
	High	NQVAMNPTQTIFDAKR	1	1	1	P11147		0	1.37605e+07	0	0.000105	3.79741	3	1833.93	-0.0522802	101.866	1
	High	TTPSYVAFTDTER	8	1	1	P11147		0	1608485080	0	0.0001494	3.72284	2	1487.71	6.83068	104.55	0
	High	IINEPTAAAIAYGLDKK	7	2	2	P29844;P11147		0	1.97281e+09	0	2.46e-07	3.65316	2	1788	4.03962	121.907	1
	High	KTFFPEEISSMVLTK	6	1	1	P11147		0	5.11323e+07	0	0.0001494	3.5771	3	1756.92	-0.39967	162.992	1
	High	DNNLLGKFELSGIPPAPR	6	1	1	P11147		0	3.44164e+07	0	3.544e-06	3.49156	2	1938.04	-0.798239	174.08	1
	High	SVIHDIVLVGGSTR	2	1	1	P11147		0	37569685	0	0.0001494	3.45795	2	1452.82	1.57636	106.33	0
	High	LVTHFVQEFK	5	1	1	P11147		0	414037988	0	0.0001494	3.45565	2	1247.68	2.20134	85.0875	0
	High	IEVTYKDEKK	2	1	1	P11147		0	1.03151e+08	0	0.0001494	3.19825	2	1252.68	2.04721	36.3079	2
	High	MVNEAEKYRNEDEK	2	1	1	P11147		0	1.06304e+08	0	0.0001494	3.17452	2	1754.8	0.259962	40.5749	2
	High	KFDDAAVQSDMK	4	1	1	P11147		0	1896952660	0	6.603e-06	3.05804	2	1354.63	0.333585	57.7476	1
	High	FELSGIPPAPR	12	1	1	P11147		0	383275200	0	0.0001494	2.97384	2	1183.65	0.0769024	125.24	0
	High	VEIIANDQGNR	4	8	2	P11147;P29844		0	3890124152	0	0.0001494	2.9594	2	1228.63	-0.697067	52.5052	0
	High	IEVTYKDEK	2	1	1	P11147		0	890907100	0	0.0001494	2.90129	2	1124.58	0.108834	41.5755	1
	High	FEELNADLFR	2	1	1	P11147		0	4.3598e+06	0	0.0001494	2.86771	2	1253.62	0.969889	149.668	0
	High	LLQDLFNGK	6	1	1	P11147		0	2.85636e+08	0	0.0001494	2.7749	2	1047.58	-0.185015	123.909	0
	High	QTQTFTTYSDNQPGVLIQVYEGER	4	1	1	P11147		0	52119037	0	1.421e-05	2.77358	3	2774.33	2.4478	173.537	0
	High	SINPDEAVAYGAAVQAAILHGDK	4	3	1	P11147		0	620226497	0	6.549e-05	2.73182	3	2310.17	-2.42233	178.465	0
	High	NGLESYcFNMK	7	1	1	P11147	C7(Carbamidomethyl)	0	3.53338e+08	0	0.0001494	2.73007	2	1362.58	-0.374982	111.132	0
	High	MVNEAEKYR	2	1	1	P11147		0	162785492	0	0.00253	2.56318	3	1139.55	-0.290675	39.5053	1
	High	MKETAEAYLGK	4	2	2	P29844;P11147		0	1560820234	0	0.0001494	2.537	2	1240.62	-0.842122	55.0291	1
	High	LSKEDIER	1	3	1	P11147		0	3.48855e+08	0	0.0002739	2.43982	2	989.526	0.165217	38.9199	1
	High	HWPFEVVSADGKPK	2	1	1	P11147		0	2.93822e+07	0	0.0001494	2.28865	3	1596.82	-1.14142	94.5536	0
	High	FDDAAVQSDMK	3	1	1	P11147		0	27035847	0	0.0001494	2.23446	2	1226.54	0.0692769	72.9461	0
	High	ITITNDK	1	3	1	P11147		0	204015142	0	0.0072	2.22234	2	804.445	-1.48849	37.8919	0
	High	LLQDLFNGKELNK	1	1	1	P11147		0	1.83552e+07	0	0.0003319	2.18938	3	1531.85	3.30264	125.674	1
	High	TFFPEEISSMVLTK	2	1	1	P11147		0	62093880	0	0.0001494	2.16676	3	1628.81	-9.05015	179.174	0
	High	ATLDEDNLK	3	1	1	P11147		0	7.00723e+08	0	0.0004132	1.98332	2	1018.5	-1.80442	52.4005	0
	High	STMDPVEK	1	1	1	P11147		0	309612184	0	0.007133	1.7414	2	906.424	0.193573	40.366	0
	High	MVNEAEK	1	4	1	P11147		0	7.88532e+06	0	0.001057	1.5336	2	820.385	-2.34516	28.3522	0
	High	ETAEAYLGK	1	2	2	P29844;P11147		0	205083094	0	0.0002099	1.47712	2	981.49	0.772552	55.6285	0
	High	TTILDKcNETIK	1	1	1	P11147	C7(Carbamidomethyl)	0	9.473e+07	0	0.001512	1.40118	2	1435.74	-1.29202	59.7411	1
	High	NTTIPTK	1	4	2	P11147;P29845		0	6.1153e+07	0.003	0.06195	1.55584	2	774.436	0.201798	34.5304	0
	High	cNETIK	1	1	1	P11147	C1(Carbamidomethyl)	0	3.55686e+06	0.005	0.09721	1.52896	2	764.36	-0.772253	27.5819	0
	High	NEDEKQKETIAAK	1	1	1	P11147		0	1.4271e+06	0.007	0.1118	1.07634	2	1503.77	0.0405297	29.6063	2
	Medium	DLTTNKR	1	1	1	P11147		0	1.60973e+07	0.011	0.2018	1.60441	2	847.463	-0.0695436	26.4884	1
	Medium	IEVTYK	1	1	1	P11147		0	5.71954e+07	0.016	0.2939	1.23802	2	752.419	-0.0404815	47.158	0
P02843	Vitellogenin-1 OS=Drosophila melanogaster GN=Yp1 PE=1 SV=1 - [VIT1_DROME]	416.226	62.41	1	22	23	309	14977880266	439	48.6815	7.69385
	A2	Sequence	# PSMs	# Proteins	# Protein Groups	Protein Group Accessions	Modifications	ΔCn	Area	q-Value	PEP	XCorr	Charge	MH+ [Da]	ΔM [ppm]	RT [min]	# Missed Cleavages
	High	SGDVDFYPNGPAAGVPGASNVVEAAMR	56	1	1	P02843		0	9.61032e+09	0	4.123e-14	6.21557	2	2648.23	-5.37607	178.916	0
	High	GDAEFVDAIHTSVYGMGTPIR	19	1	1	P02843		0	1.75939e+08	0	1.615e-09	5.73297	3	2236.07	0.657953	167.166	0
	High	MDNSVNQALKPSQWLSGSQLEAIPALDDFTIER	6	1	1	P02843		0	1.92629e+08	0	8.182e-08	4.54316	3	3673.85	9.34662	184.087	0
	High	SFPAVPANSLQQYK	46	1	1	P02843		0	14126709239	0	1.394e-05	4.30165	2	1549.8	1.87721	123.368	0
	High	AYMGIDTAHDLEGDYILQVNPK	31	1	1	P02843		0	1.57376e+08	0	6.455e-06	3.91266	3	2463.19	0.313618	171.788	0
	High	QSSYHGVHQAWNTNQDSK	8	1	1	P02843		0	4.5332e+09	0	0.0001494	3.82248	3	2086.93	-0.414718	45.8265	0
	High	TQSGDIIVIDLGSK	10	1	1	P02843		0	179198615	0	7.765e-07	3.67005	2	1445.79	4.08333	140.597	0
	High	QNFGEDEVTIIVTGLPQTSETVKK	3	1	1	P02843		0	0	0	0.0001494	3.22865	3	2633.37	2.71413	171.681	1
	High	TVAPLNEMIQR	45	1	1	P02843		0	4878499132	0	0.0001494	3.21684	2	1271.68	-0.128544	114.8	0
	High	KLVQAYMQR	3	1	1	P02843		0	1.28569e+09	0	0.0001494	3.14271	2	1136.62	-0.503539	51.1198	1
	High	YFAESVRPGNER	24	2	2	P02843;P02844		0	12096157530	0	0.0001494	2.96071	2	1424.69	-0.98694	53.2688	0
	High	SKNTLTGLAR	4	1	1	P02843		0	5951663488	0	0.0001494	2.87394	2	1060.61	-0.0884938	41.9184	1
	High	NGNQDYQDQSNEQR	1	1	1	P02843		0	2.44946e+07	0	0.0001494	2.68027	2	1695.7	4.44486	32.3153	0
	High	QNDGFGKR	1	1	1	P02843		0	3.30066e+07	0	0.0008035	2.59888	2	921.453	-0.892983	28.3268	1
	High	LENMNLER	14	1	1	P02843		0	18710774029	0	0.0002052	2.58822	2	1018.5	0.402294	57.9141	0
	High	LVQAYMQR	3	1	1	P02843		0	1958826433	0	0.0001608	2.34588	2	1008.53	-3.83623	56.7038	0
	High	YNLQQQR	4	1	1	P02843		0	5312593816	0	0.003909	2.32888	2	949.485	-0.116295	40.3602	0
	High	NTLTGLAR	3	1	1	P02843		0	8999614271	0	0.0002594	2.25827	2	845.484	0.305379	53.3331	0
	High	TVAPLNEmIQR	3	1	1	P02843	M8(Oxidation)	0	9.94416e+07	0	0.0001494	2.22745	2	1287.67	-4.61511	72.1403	0
	High	QNDGFGK	2	1	1	P02843		0	3.82367e+07	0	0.0006903	2.21991	2	765.352	-0.21782	29.6799	0
	High	YAMLDIEK	11	1	1	P02843		0	1327937481	0	0.0003109	2.07551	2	982.49	-1.24211	101.554	0
	High	VTGLDPSK	2	1	1	P02843		0	1.09759e+09	0	0.0003959	2.02552	2	816.446	0.016279	40.3689	0
	High	KLVQAYmQR	1	1	1	P02843	M7(Oxidation)	0	21021852	0	0.0004362	1.5772	2	1152.62	1.47928	39.8966	1
	High	SGDVDFYPNGPAAGVPGASNVVEAAmR	3	1	1	P02843	M26(Oxidation)	0	8.87574e+06	0	0.00603	1.54044	3	2664.24	0.271068	167.046	0
	High	mDNSVNQALKPSQWLSGSQLEAIPALDDFTIER	1	1	1	P02843	M1(Oxidation)	0	0	0	0.0003884	1.26706	3	3689.83	4.76242	182.456	0
	High	QNFGEDEVTIIVTGLPQTSETVK	3	1	1	P02843		0	250988862	0	0.0003059	1.22625	3	2505.27	-2.45844	177.93	0
	High	LNTYER	2	1	1	P02843		0	611961683	0.006	0.1013	1.25531	2	795.399	-0.278739	36.1029	0
P18169	Defective chorion-1 protein, FC125 isoform OS=Drosophila melanogaster GN=dec-1 PE=2 SV=2 - [DEC11_DROME]	362.995	45.36	6	37	37	128	7.56449e+08	1208	137.356	5.2876
	A2	Sequence	# PSMs	# Proteins	# Protein Groups	Protein Group Accessions	Modifications	ΔCn	Area	q-Value	PEP	XCorr	Charge	MH+ [Da]	ΔM [ppm]	RT [min]	# Missed Cleavages
	High	IQHDQQMAQQMAQQGLMMTEQR	11	6	1	P18169		0	420224176	0	5.276e-10	5.94398	3	2631.2	3.85751	138.162	0
	High	IPSQDEILGQMPSINPIR	3	4	1	P18169		0	2.4217e+08	0	1.901e-12	5.67909	2	2008.05	-3.53633	175.386	0
	High	EVEDEDNKAEDDLVGEAGPQMPENEGTAR	7	6	1	P18169		0	300890526	0	5.537e-07	4.83616	3	3144.38	6.65768	116.619	1
	High	QWSEEQTKIEQAQQMAQQNQMMMQQMQQR	2	6	1	P18169		0	7.6622e+07	0	5.442e-08	4.74004	3	3625.61	0.453076	160.776	1
	High	IQQNQQQIQQNPMMMQQR	16	6	1	P18169		0	633053782	0	3.029e-10	4.57079	2	2272.08	0.670767	89.6358	0
	High	MPTTQNQDATEEK	1	6	1	P18169		0	2.19041e+08	0	5.199e-07	4.3591	2	1492.66	-0.318035	38.1873	0
	High	QWSEDQAQIQQQQR	4	6	1	P18169		0	504155146	0	2.484e-08	4.32368	2	1772.83	1.37204	69.4725	0
	High	IQQNQQQIQQNPMMVQQR	9	6	1	P18169		0	278513464	0	1.634e-10	4.29825	2	2240.1	-1.32069	86.0053	0
	High	HKVDALGVGGNK	1	6	1	P18169		0	93232666	0	4.732e-08	4.27082	2	1194.66	-0.636648	36.3316	1
	High	VRPEDPYSQEAQMK	4	6	1	P18169		0	482220096	0	0.0001494	4.23165	2	1677.79	-1.28731	59.5708	0
	High	QWTEDPQMVQQMQQR	10	6	1	P18169		0	1.38492e+08	0	4.06e-07	4.2052	2	1932.87	0.698286	113.028	0
	High	AAVGNDEVDEMLR	7	6	1	P18169		0	2.53534e+08	0	7.257e-07	4.12233	2	1418.66	0.184325	112.206	0
	High	IEQAQQMAQQNQMMMQQMQQR	5	6	1	P18169		0	83285209	0	5.147e-06	4.10616	3	2609.15	-0.844107	126.459	0
	High	MQMAQQNPMMQQQR	4	6	1	P18169		0	827697712	0	4.564e-08	3.96509	2	1749.76	-0.532343	75.8084	0
	High	QWAEENPQSVQQQGPMMMQQQMPSMMQR	4	6	1	P18169		0	9.33899e+07	0	0.0001494	3.75582	3	3364.47	5.80716	168.665	0
	High	HKVDALGVGGNKR	1	6	1	P18169		0	1.1792e+07	0	0.0001494	3.50745	2	1350.76	0.577864	33.8375	2
	High	TEQNPMMMQQR	3	6	1	P18169		0	449447640	0	0.0001494	3.46793	2	1393.6	-1.11062	59.8838	0
	High	ERQWAEENPQSVQQQGPMMMQQQMPSMMQR	2	6	1	P18169		0	7820723	0	3.703e-05	3.38458	3	3649.6	2.69925	151.788	1
	High	QMAENPQMMQQR	4	6	1	P18169		0	808594416	0	3.186e-06	3.37748	2	1491.65	2.36839	59.2015	0
	High	TLEDLRVEAK	4	6	1	P18169		0	52768984	0	0.0001494	3.28674	2	1173.65	0.369316	63.5581	1
	High	SSAAAQNGDSPYR	1	6	1	P18169		0	4.66681e+07	0	0.0001494	3.25669	2	1323.59	0.571133	36.0045	0
	High	DQEQVPLLWFR	3	6	1	P18169		0	20934525	0	0.0001494	2.89297	2	1430.75	1.77918	181.287	0
	High	MANEQMESEK	1	6	1	P18169		0	6.80727e+07	0	0.0001494	2.88188	2	1196.49	-0.336327	35.6323	0
	High	QMMQQTPMMMK	3	6	1	P18169		0	164779461	0	0.0002402	2.54428	2	1384.59	-1.69175	87.7412	0
	High	SALEMEQER	1	6	1	P18169		0	529716384	0	0.0001756	2.49506	2	1092.5	-1.89059	49.8652	0
	High	QWAEDQTR	1	6	1	P18169		0	122458360	0	0.0002798	2.25058	2	1033.47	-0.725286	39.9846	0
	High	ADIEQALRDDYVR	1	6	1	P18169		0	1.45898e+07	0	0.0006445	2.23602	2	1563.78	0.507641	112.66	1
	High	VDALGVGGNK	1	6	1	P18169		0	30367848	0	0.0001494	2.1911	2	929.504	-0.872767	48.1822	0
	High	QWSEEQAK	2	6	1	P18169		0	364873484	0	0.0006221	1.82094	2	1005.46	-0.0922208	36.5494	0
	High	QVIAELR	1	6	1	P18169		0	195643244	0	0.006357	1.77928	2	828.489	-5.67176	58.0172	0
	High	QWSEDQAK	1	6	1	P18169		0	3.11902e+07	0	0.002214	1.77546	2	991.444	-4.13139	36.2245	0
	High	IKSALEMEQER	1	6	1	P18169		0	1.04863e+07	0	0.0001494	1.77202	2	1333.68	2.4149	53.4835	1
	High	QWSEEQTK	1	6	1	P18169		0	2.79128e+07	0	0.0006659	1.66143	2	1035.47	-1.32826	35.9903	0
	High	QWAEENPQSVQQQGPMMMQQQMPSmMQR	3	6	1	P18169	M25(Oxidation)	0	1.29048e+07	0	0.0001494	1.08256	3	3380.45	2.12011	161.023	0
	High	SNSNPPTTLTPAPQEQPQEHR	1	4	1	P18169		0	1.31912e+08	0.001	0.01294	1.86802	2	2329.1	-8.72791	62.5334	0
	High	ISYPLSR	1	6	1	P18169		0	0	0.001	0.02023	1.72294	2	835.462	-5.89306	67.4666	0
	High	QFFPGMTPAQPAAAGTDAQASDISEVR	2	6	1	P18169		0	6.8353e+06	0.001	0.02277	1.36781	3	2763.3	-1.37119	157.077	0
	High	IELMAK	1	6	1	P18169		0	3.62705e+08	0.003	0.05741	1.43618	2	704.399	-3.46687	54.4765	0
M9NE61	Terribly reduced optic lobes, isoform AR OS=Drosophila melanogaster GN=trol PE=4 SV=2 - [M9NE61_DROME]	284.508	23.01	22	63	64	140	2.07668e+08	4150	459.749	4.91943
	A2	Sequence	# PSMs	# Proteins	# Protein Groups	Protein Group Accessions	Modifications	ΔCn	Area	q-Value	PEP	XCorr	Charge	MH+ [Da]	ΔM [ppm]	RT [min]	# Missed Cleavages
	High	VPTQSTSIGNVILESAVTTR	5	22	1	M9NE61		0	2.06259e+07	0	1.4e-14	5.82037	2	2073.12	2.46758	164.539	0
	High	TPGATHASDIELcQcPSGYVGTScEScAPLHYR	5	22	1	M9NE61	C13(Carbamidomethyl); C15(Carbamidomethyl); C24(Carbamidomethyl); C27(Carbamidomethyl)	0	99762266	0	2.49e-08	5.79969	4	3681.58	-0.457406	119.963	0
	High	KPADFHQVPQSQLQR	3	22	1	M9NE61		0	225990304	0	3.529e-10	5.01774	2	1778.93	1.93474	54.7727	0
	High	cEQcAAGYQGNPLAAGGIcR	4	22	1	M9NE61	C1(Carbamidomethyl); C4(Carbamidomethyl); C19(Carbamidomethyl)	0	44627854	0	1.494e-12	4.85278	2	2152.93	-0.692841	106.938	0
	High	KAEEcVQcFcFGVAK	3	22	1	M9NE61	C5(Carbamidomethyl); C8(Carbamidomethyl); C10(Carbamidomethyl)	0	30986929	0	1.507e-08	4.4727	2	1832.81	0.266689	95.8513	1
	High	HcEDGSDEANccYANQFR	3	13	1	M9NE61	C2(Carbamidomethyl); C11(Carbamidomethyl); C12(Carbamidomethyl)	0	0	0	8.954e-16	4.27646	2	2232.83	6.53292	70.3231	0
	High	FVSITQAAAGEYR	3	22	1	M9NE61		0	35939430	0	1.715e-05	4.15012	2	1412.72	2.97697	109.501	0
	High	VGANADLQcGADESR	2	20	1	M9NE61	C9(Carbamidomethyl)	0	18944634	0	6.149e-09	4.06772	2	1562.69	0.861618	54.8901	0
	High	cPDMRPQDSGAYScEIINTR	5	22	1	M9NE61	C1(Carbamidomethyl); C14(Carbamidomethyl)	0	0	0	6.849e-09	4.05681	3	2370.03	2.17444	107.979	0
	High	cPEGYLGLScEQcAPGYAR	3	22	1	M9NE61	C1(Carbamidomethyl); C10(Carbamidomethyl); C13(Carbamidomethyl)	0	3.06901e+07	0	2.073e-08	4.03594	2	2187.93	0.615309	124.509	0
	High	cNSGQcVSSSVR	1	22	1	M9NE61	C1(Carbamidomethyl); C6(Carbamidomethyl)	0	3.60175e+07	0	8.019e-06	3.8228	2	1340.57	0.147455	36.2444	0
	High	ETPYLALPADYMGNQLK	2	22	1	M9NE61		0	4.09229e+07	0	2.562e-07	3.67856	2	1923.96	3.13218	175.091	0
	High	RcEQcAAGYQGNPLAAGGIcR	2	22	1	M9NE61	C2(Carbamidomethyl); C5(Carbamidomethyl); C20(Carbamidomethyl)	0	42212785	0	0.0001494	3.51528	3	2309.03	0.570709	87.9341	1
	High	SSIcDGNPDcSDASDEQScSLGLK	7	22	1	M9NE61	C4(Carbamidomethyl); C10(Carbamidomethyl); C19(Carbamidomethyl)	0	4.81542e+07	0	3.883e-07	3.37294	2	2602.03	-1.18906	105.218	0
	High	YNDVGSRPESAcTEYQATcMNGEcIDK	3	20	1	M9NE61	C12(Carbamidomethyl); C19(Carbamidomethyl); C24(Carbamidomethyl)	0	133171418	0	0.0001186	3.36719	3	3155.29	1.64635	97.4417	0
	High	RDENTAILEVDR	1	20	1	M9NE61		0	1.10035e+07	0	0.0001494	3.33784	2	1430.72	-2.24283	68.1338	1
	High	NEAGSDEAHVR	1	22	1	M9NE61		0	6.43542e+06	0	2.278e-05	3.22809	2	1184.53	0.506011	29.5417	0
	High	cTTSNVcIPLHLR	2	15	1	M9NE61	C1(Carbamidomethyl); C7(Carbamidomethyl)	0	9386983	0	6.157e-05	3.21968	2	1570.78	-2.65166	97.9875	0
	High	cAAGYVGDATR	1	22	1	M9NE61	C1(Carbamidomethyl)	0	145637384	0	0.0001494	3.17006	2	1140.51	-0.306885	46.2416	0
	High	IELPTSVNDFGSK	2	16	1	M9NE61		0	1.54308e+07	0	0.0001494	3.10516	2	1406.72	0.508449	134.192	0
	High	DDRRPLPNNAR	2	22	1	M9NE61		0	17627404	0	0.0001494	3.04296	3	1323.69	-0.326214	33.3858	1
	High	EcPcPLTGSNNFASGcQQSPDGDVVcR	6	22	1	M9NE61	C2(Carbamidomethyl); C4(Carbamidomethyl); C16(Carbamidomethyl); C26(Carbamidomethyl)	0	59163370	0	4.776e-05	3.03053	3	3012.24	2.29152	123.389	0
	High	ADAGIYTcHGK	1	22	1	M9NE61	C8(Carbamidomethyl)	0	2.9873e+07	0	0.0001494	2.9633	2	1192.54	-0.327038	36.9167	0
	High	DcAIEGTQcTPGVcGAGR	1	20	1	M9NE61	C2(Carbamidomethyl); C9(Carbamidomethyl); C14(Carbamidomethyl)	0	0	0	2.136e-05	2.91916	2	1908.8	0.670415	83.1498	0
	High	NVIGDQcDQcRPGTYGLSAQNQDGcK	5	22	1	M9NE61	C7(Carbamidomethyl); C10(Carbamidomethyl); C25(Carbamidomethyl)	0	214522014	0	2.819e-05	2.7191	3	2941.26	0.379956	89.68	0
	High	EcYcSGLASQcR	1	22	1	M9NE61	C2(Carbamidomethyl); C4(Carbamidomethyl); C11(Carbamidomethyl)	0	0	0	0.0001494	2.67327	2	1490.59	2.49548	56.7737	0
	High	GVYScVAENDHGSDLSSTSIDIEPR	1	22	1	M9NE61	C5(Carbamidomethyl)	0	7.90287e+06	0	5.534e-05	2.67218	3	2708.24	9.6266	129.22	0
	High	LHEDEQWTR	2	22	1	M9NE61		0	9.8587e+07	0	0.0001494	2.62595	2	1213.56	1.36425	45.9529	0
	High	DLYSPPSNTAILK	5	22	1	M9NE61		0	25158961	0	0.0001494	2.60172	2	1418.75	-0.351369	125.27	0
	High	VEQQNLGQYR	1	22	1	M9NE61		0	173334480	0	0.0001494	2.58074	2	1234.62	0.666142	50.8568	0
	High	QVTLDVATPTNLGTPR	1	22	1	M9NE61		0	69120049	0	0.0001494	2.52111	2	1682.91	2.62485	127	0
	High	QPGGPWLGHcVPFIPDScPSGTYGDPR	3	22	1	M9NE61	C10(Carbamidomethyl); C18(Carbamidomethyl)	0	1.49888e+07	0	0.001272	2.45649	3	2954.36	7.48065	166.424	0
	High	LGPNPIPK	1	8	1	M9NE61		0	52375029	0	0.0003259	2.24091	2	835.503	-0.964789	56.4447	0
	High	VVSVELSPLR	1	22	1	M9NE61		0	4.24498e+07	0	0.0001494	2.23694	2	1098.65	1.43504	107.068	0
	High	YKEGITDcRPcAQGPcQNK	2	20	1	M9NE61	C8(Carbamidomethyl); C11(Carbamidomethyl); C16(Carbamidomethyl)	0	28444376	0	0.0008866	2.19658	3	2282	-4.48011	51.5282	1
	High	cQcPPGYVGDScEScASGYVR	3	22	1	M9NE61	C1(Carbamidomethyl); C3(Carbamidomethyl); C12(Carbamidomethyl); C15(Carbamidomethyl)	0	6.66207e+07	0	0.0001494	2.10966	2	2408.94	0.194225	97.1558	0
	High	YIcNSYDVDR	3	22	1	M9NE61	C3(Carbamidomethyl)	0	73194756	0	0.0001494	2.0731	2	1304.56	3.97561	65.199	0
	High	cQPNQFMcSNSK	2	22	1	M9NE61	C1(Carbamidomethyl); C8(Carbamidomethyl)	0	102481610	0	0.0001494	2.05244	2	1500.61	1.9947	53.5746	0
	High	TDcQDSSDEQNcAADSNDRRPNQLNLK	3	18	1	M9NE61	C3(Carbamidomethyl); C12(Carbamidomethyl)	0	53873062	0	0.0004755	2.02592	3	3151.35	3.55472	60.833	1
	High	ELVLMPLPR	4	22	1	M9NE61		0	9.6161e+06	0	0.0001494	2.01668	2	1067.63	-0.352261	144.759	0
	High	VDGAPLPR	2	22	1	M9NE61		0	139080916	0	0.003299	2.01566	2	824.463	0.937743	50.9596	0
	High	LVISNVSPSDAGNYVcK	3	20	1	M9NE61	C16(Carbamidomethyl)	0	17564974	0	0.0001494	1.97326	2	1822.9	-1.14229	124.081	0
	High	NSAPDVVIK	1	22	1	M9NE61		0	182490504	0	0.0003529	1.94163	2	942.53	4.76861	52.9648	0
	High	LQQQLNVYNR	1	20	1	M9NE61		0	6.2123e+07	0	0.0001494	1.90877	2	1275.68	0.881767	67.0708	0
	High	LGYLDSTAR	3	22	1	M9NE61		0	72290183	0	0.0002139	1.88009	2	995.514	-1.47014	65.5395	0
	High	LIWSRPDGNENQEEYNVR	1	22	1	M9NE61		0	0	0	0.0001615	1.87131	3	2219.05	-0.178426	100.77	0
	High	ESVQFQNLQK	2	20	1	M9NE61		0	38751200	0	0.002976	1.85376	2	1220.63	-0.616895	69.302	0
	High	MLHSGETRPTSK	1	20	1	M9NE61		0	3.40758e+06	0	0.001887	1.61115	3	1343.67	-2.24264	30.8635	0
	High	NFFHSNYEGNDDEEQEIR	1	20	1	M9NE61		0	1.15172e+07	0	0.0001494	1.54405	3	2242.93	-0.132073	97.605	0
	High	LEIPNIR	2	22	1	M9NE61		0	3.94706e+07	0	0.0005684	1.523	2	854.51	0.471567	100.972	0
	High	cDGENDcGDNSDETScDPEPSGAPcR	1	22	1	M9NE61	C1(Carbamidomethyl); C7(Carbamidomethyl); C16(Carbamidomethyl); C25(Carbamidomethyl)	0	3.60973e+06	0	0.000174	1.40878	3	2900.98	-5.06081	67.4138	0
	High	LIFDSPR	2	22	1	M9NE61		0	0	0.001	0.01242	1.89254	2	847.468	0.864743	81.6298	0
	High	SAEPLPLNR	1	20	1	M9NE61		0	35554176	0.002	0.04956	1.6212	2	996.545	-2.60497	62.4323	0
	High	FTLTYR	1	22	1	M9NE61		0	1.8728e+07	0.002	0.0336	1.55236	2	800.432	2.47887	77.504	0
	High	KSQVVPSVANTYSVEIK	1	22	1	M9NE61		0	52565638	0.002	0.02712	1.43804	2	1849.01	2.84861	100.558	1
	High	GNEcLcK	1	22	1	M9NE61	C4(Carbamidomethyl); C6(Carbamidomethyl)	0	1.07676e+06	0.002	0.02984	1.12198	2	880.364	-1.28132	29.8563	0
	High	cNNGDcVSGSAPcNGYSEcSDHSDELNcGGTQEcLPNQFR	1	22	1	M9NE61	C1(Carbamidomethyl); C6(Carbamidomethyl); C13(Carbamidomethyl); C19(Carbamidomethyl); C28(Carbamidomethyl); C34(Carbamidomethyl)	0	1.52728e+06	0.003	0.06845	0.768162	3	4552.74	3.47933	121.813	0
	High	SQVVPSVANTYSVEIK	1	22	1	M9NE61		0	1.95967e+07	0.005	0.08593	1.07667	2	1720.91	-2.18884	126.197	0
	High	EIQcPDGEDEEYcNYPNVcTEDQFK	2	20	1	M9NE61	C4(Carbamidomethyl); C13(Carbamidomethyl); C19(Carbamidomethyl)	0	10701955	0.005	0.08827	0.47183	3	3139.23	1.50595	142.759	0
	High	TVELIR	1	29	2	M9PBI9;M9NE61		0	1.02038e+07	0.007	0.1115	1.59381	2	730.446	0.649365	53.9386	0
	High	SYGGTGTLR	1	22	1	M9NE61		0	51519039	0.007	0.1083	1.00462	2	911.459	1.23408	40.7665	0
	High	TYPDSQIIK	2	22	1	M9NE61		0	126653292	0.009	0.1474	1.18732	2	1064.56	-0.781856	68.6322	0
	Medium	cRDEGPAR	1	22	1	M9NE61	C1(Carbamidomethyl)	0	607220	0.027	0.4418	1.14373	2	960.431	-1.0992	24.9398	1
	Medium	DASESDSGVYTcVAYDVR	1	22	1	M9NE61	C12(Carbamidomethyl)	0	426886	0.036	0.517	0.457951	2	1993.85	2.61387	196.605	0
M9PF14	Trailer hitch, isoform C OS=Drosophila melanogaster GN=tral PE=4 SV=1 - [M9PF14_DROME]	272.991	55.49	2	0	25	99	1.28937e+09	656	69.7109	9.48096
	A2	Sequence	# PSMs	# Proteins	# Protein Groups	Protein Group Accessions	Modifications	ΔCn	Area	q-Value	PEP	XCorr	Charge	MH+ [Da]	ΔM [ppm]	RT [min]	# Missed Cleavages
	High	VAEDGAPKPATNATAATATATNEQVGEKVEGVHTLNGETDKK	1	4	2	Q9VTZ0;M9PF14		0	95972481	0	3.835e-08	9.65662	6	4221.08	-3.17571	91.5402	2
	High	GGNGGSGGGGGNGGGNNPAWNMHR	3	8	3	Q9VTZ0;M9PFF9;M9PF14		0	6.30699e+08	0	5.88e-12	5.00513	2	2138.89	1.13769	47.9554	0
	High	LYTVDPQEcTIALSSVR	16	8	3	Q9VTZ0;M9PFF9;M9PF14	C9(Carbamidomethyl)	0	2.66359e+08	0	4.03e-10	4.82112	2	1951.98	0.308798	149.79	0
	High	VEGVHTLNGETDKK	3	4	2	Q9VTZ0;M9PF14		0	7.54165e+07	0	0.0001494	4.41804	2	1526.78	1.56636	37.6244	1
	High	SFFDNIScEAAQDR	9	8	3	Q9VTZ0;M9PFF9;M9PF14	C8(Carbamidomethyl)	0	273845584	0	6.936e-08	4.30216	2	1659.71	-0.588752	136.547	0
	High	QMDNNYSNNYNNNNNNQR	4	8	3	Q9VTZ0;M9PFF9;M9PF14		0	279053510	0	1.515e-08	4.21773	2	2230.89	0.486094	46.6731	0
	High	KLNTETFGVSSTR	5	8	3	Q9VTZ0;M9PFF9;M9PF14		0	976697205	0	4.226e-07	3.95925	2	1439.75	-1.18168	60.3975	1
	High	LKVAEDGAPKPATNATAATATATNEQVGEK	2	4	2	Q9VTZ0;M9PF14		0	2.69677e+08	0	3.598e-09	3.93833	3	2954.51	-0.373311	78.8907	1
	High	AANNAAGHGSNATDSSAPNATTATTK	5	8	3	Q9VTZ0;M9PFF9;M9PF14		0	2.05418e+09	0	4.431e-10	3.9027	2	2401.1	1.08032	38.104	0
	High	VAEDGAPKPATNATAATATATNEQVGEK	5	4	2	Q9VTZ0;M9PF14		0	398787953	0	1.416e-07	3.78954	3	2713.33	0.817017	72.7413	0
	High	GGGSGTDFYNQQR	3	8	3	Q9VTZ0;M9PFF9;M9PF14		0	455303419	0	3.177e-05	3.6376	2	1386.6	-0.801131	51.2541	0
	High	KDDSGNETGAGEHEPEEDDVAVcYDK	1	8	3	Q9VTZ0;M9PFF9;M9PF14	C23(Carbamidomethyl)	0	5.84366e+06	0	9.321e-07	3.36532	3	2866.17	2.58389	72.2036	1
	High	STTPISLIVSPTAELTQQQQLHQQQNAGQGGNGR	4	8	3	Q9VTZ0;M9PFF9;M9PF14		0	4.32931e+08	0	5.079e-07	3.35839	3	3587.81	-1.4502	156.223	0
	High	GNQNSNNMMNMR	3	8	3	Q9VTZ0;M9PFF9;M9PF14		0	837234920	0	0.0001494	3.33149	2	1410.57	0.688753	50.2076	0
	High	QPISVLDMLAGASR	2	4	2	M9PFF9;M9PF14		0	2.22155e+08	0	2.22e-06	3.22521	2	1457.78	-0.611905	177.39	0
	High	NQYYNNNGNGGINSGYGGAPGYNR	9	8	3	Q9VTZ0;M9PFF9;M9PF14		0	103147815	0	8.402e-05	3.14223	2	2521.1	3.61588	94.1918	0
	High	GGNGMPNITNGNTAAALK	5	8	3	Q9VTZ0;M9PFF9;M9PF14		0	380970132	0	1.655e-05	3.06406	2	1700.85	6.03298	99.1009	0
	High	DDSGNETGAGEHEPEEDDVAVcYDK	9	8	3	Q9VTZ0;M9PFF9;M9PF14	C22(Carbamidomethyl)	0	188266966	0	0.0001494	2.96438	3	2738.08	5.33488	92.1677	0
	High	GGPSHNNMQQQQQR	3	8	3	Q9VTZ0;M9PFF9;M9PF14		0	2.21246e+07	0	0.0001494	2.95871	3	1609.72	-0.710246	27.7193	0
	High	VEGVHTLNGETDKKDDSGNETGAGEHEPEEDDVAVcYDK	1	4	2	Q9VTZ0;M9PF14	C36(Carbamidomethyl)	0	0	0	0.0001494	2.85044	4	4245.81	-4.76084	82.8779	2
	High	LNTETFGVSSTR	2	8	3	Q9VTZ0;M9PFF9;M9PF14		0	57397641	0	0.000128	2.74155	2	1311.66	3.5418	80.1128	0
	High	MGGGGGNFR	1	8	3	Q9VTZ0;M9PFF9;M9PF14		0	5.90159e+07	0	0.0001624	2.62091	2	852.379	0.428569	35.9782	0
	High	GGGNGMQQQQR	1	8	3	Q9VTZ0;M9PFF9;M9PF14		0	1.02606e+06	0	0.0001512	1.54176	2	1160.52	0.139055	26.1517	0
	High	GSDIKDIR	1	8	3	Q9VTZ0;M9PFF9;M9PF14		0	5.65362e+07	0.001	0.02056	2.44642	2	903.49	0.0866107	36.4574	1
	Medium	GMGSRGPmRPNQGYRPQSANNQNKPR	1	8	3	Q9VTZ0;M9PFF9;M9PF14	M8(Oxidation)	0	0	0.028	0.4454	0.23872	3	2914.4	-0.0393249	217.781	1
Q9VTZ0	GH08269p OS=Drosophila melanogaster GN=tral PE=1 SV=3 - [Q9VTZ0_DROME]	267.497	55.21	2	1	25	98	1.28937e+09	652	69.2977	9.53955
	A2	Sequence	# PSMs	# Proteins	# Protein Groups	Protein Group Accessions	Modifications	ΔCn	Area	q-Value	PEP	XCorr	Charge	MH+ [Da]	ΔM [ppm]	RT [min]	# Missed Cleavages
	High	VAEDGAPKPATNATAATATATNEQVGEKVEGVHTLNGETDKK	1	4	2	Q9VTZ0;M9PF14		0	95972481	0	3.835e-08	9.65662	6	4221.08	-3.17571	91.5402	2
	High	GGNGGSGGGGGNGGGNNPAWNMHR	3	8	3	Q9VTZ0;M9PFF9;M9PF14		0	6.30699e+08	0	5.88e-12	5.00513	2	2138.89	1.13769	47.9554	0
	High	LYTVDPQEcTIALSSVR	16	8	3	Q9VTZ0;M9PFF9;M9PF14	C9(Carbamidomethyl)	0	2.66359e+08	0	4.03e-10	4.82112	2	1951.98	0.308798	149.79	0
	High	VEGVHTLNGETDKK	3	4	2	Q9VTZ0;M9PF14		0	7.54165e+07	0	0.0001494	4.41804	2	1526.78	1.56636	37.6244	1
	High	SFFDNIScEAAQDR	9	8	3	Q9VTZ0;M9PFF9;M9PF14	C8(Carbamidomethyl)	0	273845584	0	6.936e-08	4.30216	2	1659.71	-0.588752	136.547	0
	High	QMDNNYSNNYNNNNNNQR	4	8	3	Q9VTZ0;M9PFF9;M9PF14		0	279053510	0	1.515e-08	4.21773	2	2230.89	0.486094	46.6731	0
	High	KLNTETFGVSSTR	5	8	3	Q9VTZ0;M9PFF9;M9PF14		0	976697205	0	4.226e-07	3.95925	2	1439.75	-1.18168	60.3975	1
	High	LKVAEDGAPKPATNATAATATATNEQVGEK	2	4	2	Q9VTZ0;M9PF14		0	2.69677e+08	0	3.598e-09	3.93833	3	2954.51	-0.373311	78.8907	1
	High	AANNAAGHGSNATDSSAPNATTATTK	5	8	3	Q9VTZ0;M9PFF9;M9PF14		0	2.05418e+09	0	4.431e-10	3.9027	2	2401.1	1.08032	38.104	0
	High	VAEDGAPKPATNATAATATATNEQVGEK	5	4	2	Q9VTZ0;M9PF14		0	398787953	0	1.416e-07	3.78954	3	2713.33	0.817017	72.7413	0
	High	GGGSGTDFYNQQR	3	8	3	Q9VTZ0;M9PFF9;M9PF14		0	455303419	0	3.177e-05	3.6376	2	1386.6	-0.801131	51.2541	0
	High	KDDSGNETGAGEHEPEEDDVAVcYDK	1	8	3	Q9VTZ0;M9PFF9;M9PF14	C23(Carbamidomethyl)	0	5.84366e+06	0	9.321e-07	3.36532	3	2866.17	2.58389	72.2036	1
	High	STTPISLIVSPTAELTQQQQLHQQQNAGQGGNGR	4	8	3	Q9VTZ0;M9PFF9;M9PF14		0	4.32931e+08	0	5.079e-07	3.35839	3	3587.81	-1.4502	156.223	0
	High	GNQNSNNMMNMR	3	8	3	Q9VTZ0;M9PFF9;M9PF14		0	837234920	0	0.0001494	3.33149	2	1410.57	0.688753	50.2076	0
	High	NQYYNNNGNGGINSGYGGAPGYNR	9	8	3	Q9VTZ0;M9PFF9;M9PF14		0	103147815	0	8.402e-05	3.14223	2	2521.1	3.61588	94.1918	0
	High	GGNGMPNITNGNTAAALK	5	8	3	Q9VTZ0;M9PFF9;M9PF14		0	380970132	0	1.655e-05	3.06406	2	1700.85	6.03298	99.1009	0
	High	DDSGNETGAGEHEPEEDDVAVcYDK	9	8	3	Q9VTZ0;M9PFF9;M9PF14	C22(Carbamidomethyl)	0	188266966	0	0.0001494	2.96438	3	2738.08	5.33488	92.1677	0
	High	GGPSHNNMQQQQQR	3	8	3	Q9VTZ0;M9PFF9;M9PF14		0	2.21246e+07	0	0.0001494	2.95871	3	1609.72	-0.710246	27.7193	0
	High	VEGVHTLNGETDKKDDSGNETGAGEHEPEEDDVAVcYDK	1	4	2	Q9VTZ0;M9PF14	C36(Carbamidomethyl)	0	0	0	0.0001494	2.85044	4	4245.81	-4.76084	82.8779	2
	High	LNTETFGVSSTR	2	8	3	Q9VTZ0;M9PFF9;M9PF14		0	57397641	0	0.000128	2.74155	2	1311.66	3.5418	80.1128	0
	High	MGGGGGNFR	1	8	3	Q9VTZ0;M9PFF9;M9PF14		0	5.90159e+07	0	0.0001624	2.62091	2	852.379	0.428569	35.9782	0
	High	QPNMLAGASR	1	4	1	Q9VTZ0		0	143860017	0	0.0001494	1.58934	2	1044.53	-0.458857	51.0198	0
	High	GGGNGMQQQQR	1	8	3	Q9VTZ0;M9PFF9;M9PF14		0	1.02606e+06	0	0.0001512	1.54176	2	1160.52	0.139055	26.1517	0
	High	GSDIKDIR	1	8	3	Q9VTZ0;M9PFF9;M9PF14		0	5.65362e+07	0.001	0.02056	2.44642	2	903.49	0.0866107	36.4574	1
	Medium	GMGSRGPmRPNQGYRPQSANNQNKPR	1	8	3	Q9VTZ0;M9PFF9;M9PF14	M8(Oxidation)	0	0	0.028	0.4454	0.23872	3	2914.4	-0.0393249	217.781	1
Q05825	ATP synthase subunit beta, mitochondrial OS=Drosophila melanogaster GN=ATPsyn-beta PE=2 SV=3 - [ATPB_DROME]	256.171	45.35	4	17	18	97	1.13714e+09	505	54.0744	5.2749
	A2	Sequence	# PSMs	# Proteins	# Protein Groups	Protein Group Accessions	Modifications	ΔCn	Area	q-Value	PEP	XCorr	Charge	MH+ [Da]	ΔM [ppm]	RT [min]	# Missed Cleavages
	High	IPSAVGYQPTLATDMGSMQER	13	2	1	Q05825		0	1.67214e+08	0	4.597e-13	5.79576	2	2252.07	0.632599	147.634	0
	High	AIAELGIYPAVDPLDSTSR	2	2	1	Q05825		0	4.36859e+08	0	4.941e-13	4.87333	2	1988.02	-4.46951	177.301	0
	High	IMDPNIIGQEHYNVAR	7	2	1	Q05825		0	648239705	0	4.84e-08	4.76137	2	1869.93	0.842555	110.649	0
	High	FTQAGSEVSALLGR	4	3	1	Q05825		0	264093920	0	1.477e-05	4.47251	2	1435.76	1.21442	135.531	0
	High	FLSQPFQVAEVFTGHAGK	4	2	1	Q05825		0	4.19492e+07	0	5.637e-09	4.3494	3	1963.01	2.94668	172.195	0
	High	VLDTGYPIRIPVGAETLGR	4	2	1	Q05825		0	3.73664e+07	0	2.367e-07	4.14517	3	2027.13	-0.867318	155.32	1
	High	IINVIGEPIDER	8	2	1	Q05825		0	422828392	0	2.179e-05	3.73089	2	1367.75	-0.270681	125.361	0
	High	VALVYGQMNEPPGAR	7	2	1	Q05825		0	95737462	0	3.328e-08	3.70637	2	1601.81	0.655343	106.445	0
	High	EGNDLYNEMIEGGVISLK	2	2	1	Q05825		0	78885311	0	1.119e-06	3.52463	2	1980.97	5.81277	179.708	0
	High	VVDLLAPYAK	8	2	1	Q05825		0	294283653	0	0.0001494	3.18969	2	1088.63	-0.124933	126.494	0
	High	AHGGYSVFAGVGER	2	2	1	Q05825		0	122165304	0	2.275e-06	3.14846	2	1406.68	0.346151	75.021	0
	High	TIAMDGTEGLVR	8	2	1	Q05825		0	1.15803e+09	0	0.0001494	2.99643	2	1262.64	-0.0590513	99.3523	0
	High	IGLFGGAGVGK	6	3	1	Q05825		0	1.26977e+08	0	0.0001494	2.74548	2	975.562	-0.457299	103.291	0
	High	LVLEVAQHLGENTVR	3	2	1	Q05825		0	9303071	0	0.0001494	2.53069	2	1677.94	7.39009	120.158	0
	High	IPVGAETLGR	6	2	1	Q05825		0	836746868	0	0.0001628	2.43997	2	1012.57	-9.43436	72.0366	0
	High	VLDTGYPIR	7	2	1	Q05825		0	391785782	0	0.0001494	2.38385	2	1033.57	0.67308	86.051	0
	High	LVPLEQTIK	5	2	1	Q05825		0	1.41666e+09	0	0.0001593	1.86999	2	1040.63	-0.247999	86.7444	0
	High	ILQDYK	1	6	2	Q05825;M9PH39		0	257953750	0.002	0.03674	1.47156	2	779.429	-1.41616	43.1677	0
P29844	Heat shock 70 kDa protein cognate 3 OS=Drosophila melanogaster GN=Hsc70-3 PE=2 SV=2 - [HSP7C_DROME]	235.305	46.19	2	23	28	104	2.47458e+09	656	72.2165	5.36377
	A2	Sequence	# PSMs	# Proteins	# Protein Groups	Protein Group Accessions	Modifications	ΔCn	Area	q-Value	PEP	XCorr	Charge	MH+ [Da]	ΔM [ppm]	RT [min]	# Missed Cleavages
	High	VTHAVVTVPAYFNDAQR	4	1	1	P29844		0	41696594	0	3.978e-09	4.85922	2	1887.97	0.128098	108.239	0
	High	IINEPTAAAIAYGLDK	16	9	2	P11147;P29844		0	2.78525e+08	0	1.587e-07	4.58609	2	1659.9	3.17428	146.513	0
	High	NSKPHISVDTSQGAK	4	1	1	P29844		0	553344009	0	5.002e-07	4.32491	3	1568.8	-1.51909	37.6847	0
	High	NQLTTNPENTVFDAK	3	1	1	P29844		0	576511612	0	1.511e-07	4.31199	2	1691.82	-0.310703	103.992	0
	High	IINEPTAAAIAYGLDKK	7	2	2	P29844;P11147		0	1.97281e+09	0	2.46e-07	3.65316	2	1788	4.03962	121.907	1
	High	FDLTGIPPAPR	9	1	1	P29844		0	122459879	0	0.0001494	3.40888	2	1183.65	0.386294	135.952	0
	High	WLEQNPDADPEEYKK	6	1	1	P29844		0	235928110	0	0.000119	3.35879	2	1861.85	-6.60163	82.762	1
	High	DLEAIVQPVIAK	8	1	1	P29844		0	97556052	0	5.059e-05	3.21083	2	1295.76	-1.12717	159.407	0
	High	VFAPEEISAMVLGK	2	1	1	P29844		0	8.54889e+07	0	0.0001494	3.15476	2	1490.78	-9.8363	179.076	0
	High	NELESYAYSLK	5	1	1	P29844		0	126600294	0	0.0001494	3.12495	2	1316.64	-1.02964	116.231	0
	High	EWSDTNVQHDIK	2	1	1	P29844		0	200245967	0	0.0001494	3.03667	2	1471.68	-0.20079	65.6306	0
	High	VEIIANDQGNR	4	8	2	P11147;P29844		0	3890124152	0	0.0001494	2.9594	2	1228.63	-0.697067	52.5052	0
	High	DAGVIAGLQVMR	5	1	1	P29844		0	1.16508e+07	0	4.135e-05	2.62887	2	1229.67	0.50494	143.342	0
	High	IVITNDQNR	1	1	1	P29844		0	435282815	0	0.0001494	2.56521	2	1072.57	-0.758207	42.4501	0
	High	MKETAEAYLGK	4	2	2	P29844;P11147		0	1560820234	0	0.0001494	2.537	2	1240.62	-0.842122	55.0291	1
	High	VLEDADMNKK	2	1	1	P29844		0	129843706	0	0.0003175	2.51353	3	1162.58	-1.24806	37.9818	1
	High	ITPSYVAFTADGER	4	1	1	P29844		0	48698320	0	0.0001494	2.45707	2	1526.75	-0.418469	116.351	0
	High	LYQGAGGAPPPEGGDDADLKDEL	7	1	1	P29844		0	61606958	0	0.0003356	2.427	3	2285.06	0.577837	132.013	1
	High	ALSGSHQVR	1	1	1	P29844		0	1.66218e+07	0	0.0001494	2.28543	2	954.511	-0.200272	29.2814	0
	High	NTVIPTKK	1	1	1	P29844		0	2.87861e+07	0	0.002173	2.24365	2	900.551	-0.625713	33.3901	1
	High	DFFGGKEPSR	1	1	1	P29844		0	0	0	0.004293	2.18903	2	1139.54	-5.81977	62.0923	1
	High	STLKPVQK	1	1	1	P29844		0	1.92933e+07	0	0.001977	2.0727	2	900.551	-0.761264	30.0729	0
	High	LTPEDIDR	2	1	1	P29844		0	215267080	0	0.0001494	1.99176	2	958.484	0.260023	63.5256	0
	High	LESAIDESIK	1	1	1	P29844		0	1.26733e+07	0	0.0001494	1.86319	2	1104.57	-3.91924	71.5406	0
	High	FADEDKK	1	1	1	P29844		0	1.50696e+06	0	0.0009984	1.70916	2	852.409	-0.410452	26.3883	1
	High	ETAEAYLGK	1	2	2	P29844;P11147		0	205083094	0	0.0002099	1.47712	2	981.49	0.772552	55.6285	0
	High	NQIGDKDK	1	1	1	P29844		0	1.07289e+06	0	0.00495	1.36265	2	917.467	-1.92351	24.3016	1
	High	VQQLVK	1	1	1	P29844		0	7.32727e+06	0.008	0.1206	2.06456	2	714.451	0.0461865	36.3682	0
M9PFF9	Trailer hitch, isoform D OS=Drosophila melanogaster GN=tral PE=4 SV=1 - [M9PFF9_DROME]	233.121	54.49	2	1	21	89	1.28937e+09	646	68.6754	9.53955
	A2	Sequence	# PSMs	# Proteins	# Protein Groups	Protein Group Accessions	Modifications	ΔCn	Area	q-Value	PEP	XCorr	Charge	MH+ [Da]	ΔM [ppm]	RT [min]	# Missed Cleavages
	High	GGNGGSGGGGGNGGGNNPAWNMHR	3	8	3	Q9VTZ0;M9PFF9;M9PF14		0	6.30699e+08	0	5.88e-12	5.00513	2	2138.89	1.13769	47.9554	0
	High	LYTVDPQEcTIALSSVR	16	8	3	Q9VTZ0;M9PFF9;M9PF14	C9(Carbamidomethyl)	0	2.66359e+08	0	4.03e-10	4.82112	2	1951.98	0.308798	149.79	0
	High	SFFDNIScEAAQDR	9	8	3	Q9VTZ0;M9PFF9;M9PF14	C8(Carbamidomethyl)	0	273845584	0	6.936e-08	4.30216	2	1659.71	-0.588752	136.547	0
	High	QMDNNYSNNYNNNNNNQR	4	8	3	Q9VTZ0;M9PFF9;M9PF14		0	279053510	0	1.515e-08	4.21773	2	2230.89	0.486094	46.6731	0
	High	VAEDGAPKPATNATAATATATNEQLNGETDKK	2	4	1	M9PFF9		0	93358230	0	6.893e-06	4.00896	3	3185.56	1.01202	75.6661	1
	High	KLNTETFGVSSTR	5	8	3	Q9VTZ0;M9PFF9;M9PF14		0	976697205	0	4.226e-07	3.95925	2	1439.75	-1.18168	60.3975	1
	High	AANNAAGHGSNATDSSAPNATTATTK	5	8	3	Q9VTZ0;M9PFF9;M9PF14		0	2.05418e+09	0	4.431e-10	3.9027	2	2401.1	1.08032	38.104	0
	High	GGGSGTDFYNQQR	3	8	3	Q9VTZ0;M9PFF9;M9PF14		0	455303419	0	3.177e-05	3.6376	2	1386.6	-0.801131	51.2541	0
	High	KDDSGNETGAGEHEPEEDDVAVcYDK	1	8	3	Q9VTZ0;M9PFF9;M9PF14	C23(Carbamidomethyl)	0	5.84366e+06	0	9.321e-07	3.36532	3	2866.17	2.58389	72.2036	1
	High	STTPISLIVSPTAELTQQQQLHQQQNAGQGGNGR	4	8	3	Q9VTZ0;M9PFF9;M9PF14		0	4.32931e+08	0	5.079e-07	3.35839	3	3587.81	-1.4502	156.223	0
	High	GNQNSNNMMNMR	3	8	3	Q9VTZ0;M9PFF9;M9PF14		0	837234920	0	0.0001494	3.33149	2	1410.57	0.688753	50.2076	0
	High	QPISVLDMLAGASR	2	4	2	M9PFF9;M9PF14		0	2.22155e+08	0	2.22e-06	3.22521	2	1457.78	-0.611905	177.39	0
	High	NQYYNNNGNGGINSGYGGAPGYNR	9	8	3	Q9VTZ0;M9PFF9;M9PF14		0	103147815	0	8.402e-05	3.14223	2	2521.1	3.61588	94.1918	0
	High	GGNGMPNITNGNTAAALK	5	8	3	Q9VTZ0;M9PFF9;M9PF14		0	380970132	0	1.655e-05	3.06406	2	1700.85	6.03298	99.1009	0
	High	DDSGNETGAGEHEPEEDDVAVcYDK	9	8	3	Q9VTZ0;M9PFF9;M9PF14	C22(Carbamidomethyl)	0	188266966	0	0.0001494	2.96438	3	2738.08	5.33488	92.1677	0
	High	GGPSHNNMQQQQQR	3	8	3	Q9VTZ0;M9PFF9;M9PF14		0	2.21246e+07	0	0.0001494	2.95871	3	1609.72	-0.710246	27.7193	0
	High	LNTETFGVSSTR	2	8	3	Q9VTZ0;M9PFF9;M9PF14		0	57397641	0	0.000128	2.74155	2	1311.66	3.5418	80.1128	0
	High	MGGGGGNFR	1	8	3	Q9VTZ0;M9PFF9;M9PF14		0	5.90159e+07	0	0.0001624	2.62091	2	852.379	0.428569	35.9782	0
	High	GGGNGMQQQQR	1	8	3	Q9VTZ0;M9PFF9;M9PF14		0	1.02606e+06	0	0.0001512	1.54176	2	1160.52	0.139055	26.1517	0
	High	GSDIKDIR	1	8	3	Q9VTZ0;M9PFF9;M9PF14		0	5.65362e+07	0.001	0.02056	2.44642	2	903.49	0.0866107	36.4574	1
	Medium	GMGSRGPmRPNQGYRPQSANNQNKPR	1	8	3	Q9VTZ0;M9PFF9;M9PF14	M8(Oxidation)	0	0	0.028	0.4454	0.23872	3	2914.4	-0.0393249	217.781	1
P13060	Elongation factor 2 OS=Drosophila melanogaster GN=EF2 PE=1 SV=4 - [EF2_DROME]	230.949	45.73	1	34	34	120	2.12569e+09	844	94.3981	6.59521
	A2	Sequence	# PSMs	# Proteins	# Protein Groups	Protein Group Accessions	Modifications	ΔCn	Area	q-Value	PEP	XCorr	Charge	MH+ [Da]	ΔM [ppm]	RT [min]	# Missed Cleavages
	High	ALPMPDGLPEDIDNGDVSAKDEFK	12	1	1	P13060		0	138708172	0	2.314e-07	5.06133	3	2573.21	0.618839	163.989	1
	High	YLSEKYDYDVTEAR	6	1	1	P13060		0	3.95563e+08	0	1.068e-06	4.29117	2	1751.81	0.134888	86.0675	1
	High	GHVFEENQVVGTPMFVVK	7	1	1	P13060		0	116176801	0	0.0001494	3.84978	3	2017.02	1.21689	137.915	0
	High	YVEAIEDVPSGNIcGLVGVDQFLVK	2	1	1	P13060	C14(Carbamidomethyl)	0	2.82347e+07	0	2.517e-05	3.76205	3	2721.38	0.920289	181.874	0
	High	ScDPDGPLMMYISK	8	1	1	P13060	C2(Carbamidomethyl)	0	248411139	0	4.44e-05	3.71666	2	1613.7	-0.933805	154.01	0
	High	DLEEDHAcIPLK	4	1	1	P13060	C8(Carbamidomethyl)	0	7.87642e+07	0	3.635e-05	3.55029	2	1439.68	0.808984	90.273	0
	High	NMSVIAHVDHGK	2	1	1	P13060		0	449638070	0	0.0001494	3.52343	2	1307.65	0.818834	44.8916	0
	High	DLEEDHAcIPLKK	4	1	1	P13060	C8(Carbamidomethyl)	0	692869274	0	0.0001494	3.32011	2	1567.77	-7.43223	67.3561	1
	High	EGILADENLR	7	1	1	P13060		0	757030968	0	0.0001494	3.24449	2	1129.59	0.148051	86.9832	0
	High	KEDLYEK	1	1	1	P13060		0	3.13254e+07	0	0.0006107	3.06231	2	924.467	-0.515785	31.9676	1
	High	ETVSEESDQMcLSK	7	1	1	P13060	C11(Carbamidomethyl)	0	6.13445e+08	0	4.209e-05	3.05594	2	1642.7	3.25369	76.6943	0
	High	SNTGGQAFPQcVFDHWQVLPGDPSEPSSKPYAIVQDTR	2	1	1	P13060	C11(Carbamidomethyl)	0	0	0	0.0001494	2.79314	4	4216.01	5.55861	175.907	0
	High	AYLPVNESFGFTADLR	1	1	1	P13060		0	128159961	0	3.741e-05	2.76278	2	1799.91	7.01805	176.668	0
	High	IMGPNYTPGKK	2	1	1	P13060		0	4.09711e+08	0	0.0003943	2.6312	3	1205.64	0.614101	46.4329	1
	High	IMGPNYTPGKKEDLYEK	3	1	1	P13060		0	126511918	0	0.0003566	2.59628	4	1982.99	1.29637	70.9328	2
	High	FSVSPVVR	4	1	1	P13060		0	2.38576e+09	0	0.0007467	2.56681	2	890.507	-3.11156	82.5205	0
	High	GGGQIIPTTR	3	1	1	P13060		0	2699866664	0	0.000248	2.54201	2	999.558	0.175986	53.6255	0
	High	YDYDVTEAR	7	1	1	P13060		0	2.35771e+08	0	0.0001494	2.53046	2	1131.5	0.401095	69.4695	0
	High	ALPMPDGLPEDIDNGDVSAK	2	1	1	P13060		0	3.02395e+07	0	3.596e-06	2.47599	2	2053.98	2.43071	157.871	0
	High	MEMLYEGPHDDEAAIAVK	7	1	1	P13060		0	1.39303e+08	0	0.0001549	2.46304	3	2018.92	0.299191	123.151	0
	High	EGLPDLSQYLDKL	2	1	1	P13060		0	7.83024e+07	0	0.0001494	2.40729	2	1490.78	6.03786	182.839	1
	High	AGIIAGAK	1	1	1	P13060		0	1.5512e+08	0	0.000368	2.33014	2	700.434	-1.1657	38.3814	0
	High	TGTITTFK	1	1	1	P13060		0	1.29143e+09	0	0.0001709	2.30244	2	868.477	-0.171311	48.5886	0
	High	STLTDSLVSK	6	1	1	P13060		0	8.84383e+08	0	0.0001494	2.2828	2	1050.57	0.372687	75.3302	0
	High	SVQYLNEIK	2	1	1	P13060		0	325644734	0	0.0004101	2.07213	2	1093.59	-0.258529	81.6983	0
	High	LMEPVYLcEIQcPEVAVGGIYGVLNR	1	1	1	P13060	C8(Carbamidomethyl); C12(Carbamidomethyl)	0	3.73923e+06	0	0.0004513	1.92629	3	2979.5	8.74645	184.416	0
	High	SDPVVSYR	2	1	1	P13060		0	1177231168	0	0.0006192	1.89514	2	922.463	-0.356965	50.7246	0
	High	IWcFGPDGTGPNFILDcTK	1	1	1	P13060	C3(Carbamidomethyl); C17(Carbamidomethyl)	0	4.33842e+07	0	0.0001494	1.8426	2	2198.01	0.914508	179.925	0
	High	DSVVAGFQWASK	2	1	1	P13060		0	0	0	0.0001862	1.70416	2	1294.64	1.36368	143.284	0
	High	EGLPDLSQYLDK	1	1	1	P13060		0	0	0	0.0001494	1.40114	2	1377.69	1.01353	172.495	0
	High	MVPTSDKGR	1	1	1	P13060		0	2.40164e+07	0.002	0.03361	1.64459	2	990.508	3.84007	29.1192	1
	High	FYAFGR	4	1	1	P13060		0	7.84037e+07	0.002	0.03077	1.47933	2	760.378	0.831425	75.7204	0
	High	TILMMGR	4	1	1	P13060		0	1.39042e+08	0.005	0.0865	1.45628	2	821.44	2.73839	77.7488	0
	Medium	KSDPVVSYR	1	1	1	P13060		0	5.61906e+06	0.046	0.6113	1.95239	3	1050.56	-0.06413	39.3079	1
P08736	Elongation factor 1-alpha 1 OS=Drosophila melanogaster GN=Ef1alpha48D PE=1 SV=2 - [EF1A1_DROME]	229.327	42.76	2	20	20	99	6.69049e+09	463	50.2754	9.0708
	A2	Sequence	# PSMs	# Proteins	# Protein Groups	Protein Group Accessions	Modifications	ΔCn	Area	q-Value	PEP	XCorr	Charge	MH+ [Da]	ΔM [ppm]	RT [min]	# Missed Cleavages
	High	SGDAAIVNLVPSKPLcVEAFQEFPPLGR	6	1	1	P08736	C16(Carbamidomethyl)	0	5.89236e+08	0	1.803e-09	7.02017	3	3011.56	-3.48297	180.485	0
	High	SVEMHHEALQEAVPGDNVGFNVK	4	1	1	P08736		0	5.55914e+07	0	2.065e-10	6.80121	3	2507.2	0.749934	110.681	0
	High	VETGVLKPGTVVVFAPANITTEVK	16	1	1	P08736		0	9.03077e+08	0	3.754e-07	6.45478	3	2469.38	-6.68764	167.308	0
	High	TLIDALDAILPPARPTDK	7	1	1	P08736		0	8.17872e+08	0	7.606e-09	4.89503	2	1920.09	6.52972	179.699	0
	High	ALRLPLQDVYK	8	1	1	P08736		0	172057815	0	0.0001494	3.65589	3	1315.77	0.384599	113.049	1
	High	IGGIGTVPVGR	15	2	1	P08736		0	7335110413	0	0.0001494	3.49249	2	1025.61	-1.42262	87.8091	0
	High	MDSSEPPYSEAR	6	1	1	P08736		0	6199204544	0	2.945e-05	3.25169	2	1368.57	-0.821247	55.4176	0
	High	RGYVAGDSK	2	2	1	P08736		0	3.36199e+07	0	0.000608	3.06532	2	952.485	0.529936	27.5885	1
	High	STTTGHLIYK	6	2	1	P08736		0	6537142730	0	0.0001494	2.54036	2	1120.6	0.705127	43.486	0
	High	LPLQDVYK	11	2	1	P08736		0	3068380780	0	0.0003263	2.52841	2	975.552	0.584255	92.0362	0
	High	QTVAVGVIK	4	2	1	P08736		0	4995033398	0	0.0001494	2.4688	2	914.565	-2.32282	61.8546	0
	High	mDSSEPPYSEAR	1	1	1	P08736	M1(Oxidation)	0	5.62958e+06	0	0.0001494	1.80363	2	1384.57	2.06738	56.7971	0
	High	GYVAGDSK	1	2	1	P08736		0	1.63296e+07	0	0.0006606	1.74777	2	796.383	-1.07143	29.1704	0
	High	QLIVGVNK	2	2	1	P08736		0	5.44309e+09	0	0.001713	1.70634	2	870.54	-0.646229	57.4487	0
	High	cGGIDKR	2	2	1	P08736	C1(Carbamidomethyl)	0	2.13226e+07	0	0.003198	1.47831	2	805.398	-0.15053	26.6459	1
	High	TIEKFEK	1	2	1	P08736		0	6.23323e+08	0.001	0.02313	1.51916	2	894.493	-0.000753394	36.2172	1
	High	EVSSYIKK	1	2	1	P08736		0	5.64848e+07	0.005	0.09654	1.677	2	953.528	-1.84716	38.8068	1
	High	EVSSYIK	2	2	1	P08736		0	1785188358	0.005	0.09186	1.10898	2	825.435	-0.360026	47.0265	0
	High	MDSSEPPYSEARYEEIKK	1	1	1	P08736		0	28020417	0.007	0.1118	1.69897	3	2159	-0.43441	73.1474	2
	High	EAQEMGK	1	2	1	P08736		0	1.73403e+06	0.008	0.1265	1.08265	2	792.354	-1.97987	25.0503	0
	High	YEEIKK	2	2	1	P08736		0	1.61086e+08	0.009	0.1502	1.99074	2	809.44	-0.321487	30.4787	1
Q7KN62	Transitional endoplasmic reticulum ATPase TER94 OS=Drosophila melanogaster GN=TER94 PE=1 SV=1 - [TERA_DROME]	225.675	44.94	2	31	31	98	4.87704e+08	801	88.8033	5.35107
	A2	Sequence	# PSMs	# Proteins	# Protein Groups	Protein Group Accessions	Modifications	ΔCn	Area	q-Value	PEP	XCorr	Charge	MH+ [Da]	ΔM [ppm]	RT [min]	# Missed Cleavages
	High	VTQGFSGADLTEIcQR	7	2	1	Q7KN62	C14(Carbamidomethyl)	0	9.9209e+07	0	2.05e-08	4.75735	2	1781.85	0.232002	125.097	0
	High	ETVVEVPNTTWTDIGGLESVKK	7	1	1	Q7KN62		0	1.54498e+08	0	8.953e-07	4.65329	3	2402.24	-0.623115	163.124	1
	High	KYEMFAQTLQQSR	3	2	1	Q7KN62		0	83774209	0	1.728e-07	4.65194	2	1629.81	1.15797	87.9442	1
	High	ELQELVQYPVEHPDK	7	1	1	Q7KN62		0	4.28432e+07	0	3.091e-08	4.36306	2	1823.92	-0.236586	108.889	0
	High	AENQNSAMDMDEDDPVPEITSAHFEEAMK	5	2	1	Q7KN62		0	1.58429e+07	0	1.211e-07	4.20078	3	3251.34	-1.22154	167.9	0
	High	EEEEESLNAVGYDDIGGcR	4	1	1	Q7KN62	C18(Carbamidomethyl)	0	1.09498e+07	0	1.037e-06	4.02268	2	2141.9	1.93051	127.05	0
	High	LIVEEAQNDDNSVVSLSQAK	6	1	1	Q7KN62		0	51644263	0	9.796e-10	3.62978	2	2159.09	1.84625	131.1	0
	High	VINQILTEMDGMGAK	10	2	1	Q7KN62		0	1.16685e+08	0	5.327e-06	3.62914	2	1619.82	1.22967	160.15	0
	High	VVLTDPEPYcIVAPETVIFcDGDPIKR	1	1	1	Q7KN62	C10(Carbamidomethyl); C20(Carbamidomethyl)	0	2.04773e+07	0	0.0001494	3.26172	3	3103.55	1.51059	178.784	1
	High	EIDIGIPDATGR	7	1	1	Q7KN62		0	126751448	0	0.0001494	3.16899	2	1256.65	-2.38102	127.848	0
	High	GGNVGDAGGAADR	1	2	1	Q7KN62		0	1.85972e+07	0	0.0001494	3.04501	2	1116.5	-0.387187	31.1642	0
	High	RSVSDNDIR	1	2	1	Q7KN62		0	1.30422e+07	0	0.0001494	2.98569	2	1061.53	-1.00333	33.1285	1
	High	EEEEESLNAVGYDDIGGcRK	1	1	1	Q7KN62	C18(Carbamidomethyl)	0	0	0	0.0001494	2.96945	3	2269.99	1.65463	102.414	1
	High	AIANEcQANFISVK	5	2	1	Q7KN62	C6(Carbamidomethyl)	0	590830535	0	1.413e-05	2.80805	2	1564.79	9.42706	99.5628	0
	High	MDELQLFR	4	1	1	Q7KN62		0	1.76534e+07	0	0.0002323	2.72672	2	1051.52	-0.865736	134.767	0
	High	KAFEEAEK	1	1	1	Q7KN62		0	1.20315e+07	0	0.0001494	2.63733	2	951.478	0.0817498	30.386	1
	High	SAAPcVLFFDELDSIAK	3	2	1	Q7KN62	C5(Carbamidomethyl)	0	4.35407e+07	0	2.512e-05	2.61	2	1882.94	8.98975	184.357	0
	High	GVLFYGPPGcGK	4	2	1	Q7KN62	C10(Carbamidomethyl)	0	1.04731e+08	0	0.0001567	2.56768	2	1251.62	-1.30716	106.494	0
	High	GEDLATAILK	4	1	1	Q7KN62		0	2.10215e+07	0	0.0001494	2.43025	2	1030.58	-1.5717	113.242	0
	High	AIGVKPPR	1	1	1	Q7KN62		0	1.68946e+08	0	0.0002156	2.41944	2	837.531	0.672445	39.2573	0
	High	LAGESESNLR	2	1	1	Q7KN62		0	4.40536e+08	0	0.0001494	2.31997	2	1075.54	3.18543	43.7775	0
	High	EMVELPLR	5	1	1	Q7KN62		0	32517800	0	0.0001507	2.19719	2	986.541	7.354	114.962	0
	High	FGMQPSR	1	1	1	Q7KN62		0	2.16159e+08	0	0.005017	1.95842	2	822.393	0.910654	45.8777	0
	High	LDQLIYIPLPDDK	1	2	1	Q7KN62		0	4.91575e+07	0	0.0001494	1.952	2	1542.84	1.44164	176.938	0
	High	LAGESESNLRK	1	1	1	Q7KN62		0	4.10771e+07	0	0.0003017	1.83372	2	1203.63	0.920073	36.929	1
	High	ELQELVQYPVEHPDKFLK	1	1	1	Q7KN62		0	1.85493e+07	0	0.001148	1.75324	4	2212.17	0.885794	145.091	1
	High	QAIEAEIR	1	2	1	Q7KN62		0	431746176	0	0.000314	1.66668	2	929.505	-0.139702	53.4395	0
	High	ETVVEVPNTTWTDIGGLESVK	1	1	1	Q7KN62		0	66173990	0	0.0001494	1.39216	2	2274.16	5.84231	177.119	0
	High	YEMFAQTLQQSR	1	2	1	Q7KN62		0	1.08176e+06	0	0.002204	1.19737	2	1501.71	-2.32037	109.308	0
	High	NSPAIIFIDEIDAIAPK	1	1	1	Q7KN62		0	1.71515e+07	0.001	0.01506	0.854745	2	1826.99	0.988246	184.939	0
	High	KQLAQIK	1	1	1	Q7KN62		0	6.04588e+06	0.004	0.07756	2.71812	2	828.53	-0.223818	32.907	1
E1JHJ4	Myosin heavy chain, isoform N OS=Drosophila melanogaster GN=Mhc PE=4 SV=1 - [E1JHJ4_DROME]	223.726	30.58	7	1	59	93	1.93137e+08	1949	222.883	6.29053
	A2	Sequence	# PSMs	# Proteins	# Protein Groups	Protein Group Accessions	Modifications	ΔCn	Area	q-Value	PEP	XCorr	Charge	MH+ [Da]	ΔM [ppm]	RT [min]	# Missed Cleavages
	High	GREEQAEQDGEEEGGR	2	8	2	E1JHJ4;M9ND95		0	7.76569e+07	0	9.865e-15	5.20781	2	1775.74	1.06164	36.2338	1
	High	RQAEQELADAHEQLNEVSAQNASISAAK	1	8	2	E1JHJ4;M9ND95		0	1.93002e+07	0	1.003e-09	4.84901	3	3008.47	2.0766	111.015	1
	High	RANALQNELEESR	2	8	2	E1JHJ4;M9ND95		0	68545036	0	1.459e-11	4.56685	2	1529.77	2.26041	60.0086	1
	High	QLQHTLNEVQSK	1	8	2	E1JHJ4;M9ND95		0	195882227	0	3.998e-05	4.19524	2	1424.75	0.551885	46.7384	0
	High	TGEELQAAEDKINHLNK	5	8	2	E1JHJ4;M9ND95		0	2.86158e+07	0	6.839e-05	4.12541	3	1909.96	-1.00183	98.4613	1
	High	DLEEANIQHESTLANLR	2	8	2	E1JHJ4;M9ND95		0	34214545	0	5.678e-08	4.10647	2	1952.97	3.45899	115.568	0
	High	GAYEEGQEQLEAVR	3	8	2	E1JHJ4;M9ND95		0	16060091	0	6.789e-06	3.88545	2	1578.73	-2.91399	93.6438	0
	High	EKNEYYGQLNDLR	4	5	2	E1JHJ4;M9ND95		0	7.03123e+07	0	4.638e-05	3.73476	2	1641.79	1.6476	85.1258	1
	High	HNDAVAEMAEQVDQLNK	4	8	2	E1JHJ4;M9ND95		0	21460534	0	7.852e-05	3.64495	2	1911.9	9.33898	127.917	0
	High	AGVDHITNEK	1	5	2	E1JHJ4;M9ND95		0	1.99654e+07	0	0.0001494	3.60566	2	1083.54	1.51536	34.4074	0
	High	VRELENELDGEQR	1	8	2	E1JHJ4;M9ND95		0	20053451	0	1.186e-08	3.59595	2	1586.77	-1.96625	63.6633	1
	High	KADQEISGLKK	1	8	2	E1JHJ4;M9ND95		0	1.57549e+07	0	0.0001494	3.59402	2	1216.69	0.887758	34.8448	2
	High	IEELEEEVEAER	3	8	2	E1JHJ4;M9ND95		0	23935290	0	4.888e-05	3.58579	2	1474.69	0.415374	105.897	0
	High	KAQQELEEAEER	1	8	2	E1JHJ4;M9ND95		0	4.92461e+07	0	0.0001494	3.50706	2	1459.7	0.862901	43.1202	1
	High	LAEAEETIESLNQK	2	8	2	E1JHJ4;M9ND95		0	6.70282e+07	0	0.0001328	3.36766	2	1574.8	4.37884	106.683	0
	High	KAEELHAAEVK	2	8	2	E1JHJ4;M9ND95		0	2.70555e+07	0	1.835e-06	3.21546	2	1224.66	-0.372992	34.347	1
	High	QLEEAESQVSQLSK	2	8	2	E1JHJ4;M9ND95		0	92365426	0	3.531e-06	3.21209	2	1575.79	1.12204	90.4591	0
	High	AEELHAAEVK	1	8	2	E1JHJ4;M9ND95		0	9.25479e+06	0	0.0001494	3.06407	2	1096.56	-0.973809	38.5503	0
	High	ANALQNELEESR	2	8	2	E1JHJ4;M9ND95		0	8.3401e+07	0	5.815e-05	3.03743	2	1373.66	-3.04787	82.1197	0
	High	LKGAYEEGQEQLEAVR	1	8	2	E1JHJ4;M9ND95		0	31195744	0	5.713e-06	2.98756	2	1819.9	-8.07466	87.675	1
	High	DKELSSITAK	1	8	2	E1JHJ4;M9ND95		0	1.04936e+08	0	0.0001494	2.94915	2	1091.59	-0.712575	43.8053	1
	High	IQEKEEEFENTR	3	8	2	E1JHJ4;M9ND95		0	7.91875e+07	0	0.0001494	2.92728	2	1551.73	-0.188317	47.3703	1
	High	AQQELEEAEER	1	8	2	E1JHJ4;M9ND95		0	56096424	0	0.0001494	2.82363	2	1331.61	0.0286674	49.4579	0
	High	ANAIANAAEKK	1	8	2	E1JHJ4;M9ND95		0	6039697	0	0.0001494	2.78142	2	1100.61	0.306622	34.712	1
	High	VISQQSLER	1	8	2	E1JHJ4;M9ND95		0	207783134	0	0.0001635	2.76312	2	1059.58	-0.296541	50.1274	0
	High	ALDSMQASLEAEAK	3	8	2	E1JHJ4;M9ND95		0	1.2593e+07	0	0.0001494	2.59747	2	1463.71	3.77901	110.578	0
	High	DLLQQVNPPKYEK	1	4	2	E1JHJ4;M9ND95		0	15055677	0	0.0002711	2.56011	2	1571.85	2.62756	99.1139	1
	High	MQDLVDKLQQK	2	8	2	E1JHJ4;M9ND95		0	2.13552e+07	0	0.000265	2.54932	2	1345.71	0.123286	76.0478	1
	High	SEELEEAKR	1	8	2	E1JHJ4;M9ND95		0	0	0	0.0001494	2.54304	2	1090.54	0.198091	32.8812	1
	High	STQPHFVR	1	8	2	E1JHJ4;M9ND95		0	43751930	0	0.006688	2.43406	2	971.506	-0.237299	37.9054	0
	High	KDKELSSITAK	1	8	2	E1JHJ4;M9ND95		0	4.20844e+06	0	0.0001494	2.40002	2	1219.69	0.964168	36.7708	2
	High	NLNDEIAHQDELINK	1	8	2	E1JHJ4;M9ND95		0	0	0	0.0001494	2.39464	2	1765.87	-3.57294	103.405	0
	High	QAEQELADAHEQLNEVSAQNASISAAK	2	8	2	E1JHJ4;M9ND95		0	126189451	0	0.0002201	2.35841	3	2852.37	2.84823	125.077	0
	High	IQEKEEEFENTRK	1	8	2	E1JHJ4;M9ND95		0	4.30788e+07	0	0.0003398	2.32251	3	1679.82	-0.290546	40.012	2
	High	ELSFQSEEDRK	1	8	2	E1JHJ4;M9ND95		0	14168120	0	0.0001494	2.31004	2	1367.64	-0.866876	52.5276	1
	High	EQVEEEAEGK	1	8	2	E1JHJ4;M9ND95		0	9.74208e+06	0	0.0004874	2.30672	2	1147.51	0.743635	36.9576	0
	High	SKYESDGVAR	1	8	2	E1JHJ4;M9ND95		0	9.32071e+06	0	0.003553	2.266	2	1111.54	0.455564	31.9551	1
	High	FIDLPEDQYR	3	3	1	E1JHJ4		0	1.04124e+07	0	0.0001494	2.25611	2	1295.63	1.18099	118.882	0
	High	LTQEAVADLER	1	8	2	E1JHJ4;M9ND95		0	4.42432e+07	0	0.0001494	2.20025	2	1244.65	-0.336339	83.7949	0
	High	LSIENSDLLR	1	8	2	E1JHJ4;M9ND95		0	3.6529e+07	0	0.0001496	2.17875	2	1159.63	-0.43817	114.038	0
	High	DIQTALEEEQR	2	8	2	E1JHJ4;M9ND95		0	15323669	0	0.0001494	2.12341	2	1331.64	-0.431966	100.885	0
	High	ANAEAQVWR	1	8	2	E1JHJ4;M9ND95		0	164607722	0	0.00018	2.09866	2	1044.52	-4.11811	54.1239	0
	High	ELEELGER	1	8	2	E1JHJ4;M9ND95		0	0	0	0.000525	2.09069	2	974.479	0.0823055	56.8841	0
	High	RIDQSKPYDSK	1	8	2	E1JHJ4;M9ND95		0	1.30168e+06	0	0.00219	2.07707	2	1336.69	1.54738	32.6811	1
	High	NDLENQLR	1	8	2	E1JHJ4;M9ND95		0	58364386	0	0.0007286	2.05646	2	1001.5	-2.56574	56.237	0
	High	QEKEDVYR	1	8	2	E1JHJ4;M9ND95		0	3.75568e+06	0	0.0001494	2.01842	2	1066.52	0.461317	31.3515	1
	High	LDEAEANALK	1	8	2	E1JHJ4;M9ND95		0	28004115	0	0.002438	1.99978	2	1073.55	2.40609	59.3163	0
	High	LTQEEDAR	1	8	2	E1JHJ4;M9ND95		0	2.04929e+06	0	0.0001909	1.70464	2	961.457	-1.16099	29.9815	0
	High	YPVYTNR	1	8	2	E1JHJ4;M9ND95		0	61714245	0	0.005321	1.69298	2	912.457	-0.353388	46.665	0
	High	TLNDFDASK	4	8	2	E1JHJ4;M9ND95		0	29393619	0	0.0005673	1.66901	2	1010.48	-0.937569	53.1691	0
	High	GALQDYQER	1	8	2	E1JHJ4;M9ND95		0	112790511	0	0.0002539	1.59541	2	1079.51	-0.345742	50.2176	0
	High	LAGADIETYLLEK	1	8	2	E1JHJ4;M9ND95		0	7.27573e+06	0	0.001322	1.50429	2	1435.76	-4.81791	169.819	0
	High	LKVDDLAAELDASQK	2	8	2	E1JHJ4;M9ND95		0	7689473	0	0.0006706	1.41916	2	1615.84	-8.8537	128.469	1
	High	KALEQQIK	1	8	2	E1JHJ4;M9ND95		0	1.43714e+07	0.001	0.01905	2.73159	2	957.573	0.191432	34.4022	1
	High	KVEGDLK	1	8	2	E1JHJ4;M9ND95		0	0	0.001	0.01632	1.78043	2	788.451	-0.632978	28.339	1
	High	TLLEQADR	1	8	2	E1JHJ4;M9ND95		0	175746504	0.004	0.08148	1.72045	2	945.504	3.95497	53.4363	0
	High	IIGEWK	1	8	2	E1JHJ4;M9ND95		0	0	0.005	0.09065	1.58306	2	745.423	-2.1803	63.1777	0
	Medium	KELEALNAK	1	8	2	E1JHJ4;M9ND95		0	1.03882e+07	0.012	0.2184	1.24583	2	1015.58	-1.97995	39.0401	1
	Medium	KAQQELEEAEERADLAEQAISK	1	8	2	E1JHJ4;M9ND95		0	0	0.042	0.5874	0.492667	3	2486.23	-0.907371	131.17	2
M9ND95	Myosin heavy chain, isoform U OS=Drosophila melanogaster GN=Mhc PE=4 SV=1 - [M9ND95_DROME]	217.485	30.43	5	1	59	91	1.93137e+08	1949	222.766	6.25244
	A2	Sequence	# PSMs	# Proteins	# Protein Groups	Protein Group Accessions	Modifications	ΔCn	Area	q-Value	PEP	XCorr	Charge	MH+ [Da]	ΔM [ppm]	RT [min]	# Missed Cleavages
	High	GREEQAEQDGEEEGGR	2	8	2	E1JHJ4;M9ND95		0	7.76569e+07	0	9.865e-15	5.20781	2	1775.74	1.06164	36.2338	1
	High	RQAEQELADAHEQLNEVSAQNASISAAK	1	8	2	E1JHJ4;M9ND95		0	1.93002e+07	0	1.003e-09	4.84901	3	3008.47	2.0766	111.015	1
	High	RANALQNELEESR	2	8	2	E1JHJ4;M9ND95		0	68545036	0	1.459e-11	4.56685	2	1529.77	2.26041	60.0086	1
	High	QLQHTLNEVQSK	1	8	2	E1JHJ4;M9ND95		0	195882227	0	3.998e-05	4.19524	2	1424.75	0.551885	46.7384	0
	High	TGEELQAAEDKINHLNK	5	8	2	E1JHJ4;M9ND95		0	2.86158e+07	0	6.839e-05	4.12541	3	1909.96	-1.00183	98.4613	1
	High	DLEEANIQHESTLANLR	2	8	2	E1JHJ4;M9ND95		0	34214545	0	5.678e-08	4.10647	2	1952.97	3.45899	115.568	0
	High	GAYEEGQEQLEAVR	3	8	2	E1JHJ4;M9ND95		0	16060091	0	6.789e-06	3.88545	2	1578.73	-2.91399	93.6438	0
	High	EKNEYYGQLNDLR	4	5	2	E1JHJ4;M9ND95		0	7.03123e+07	0	4.638e-05	3.73476	2	1641.79	1.6476	85.1258	1
	High	HNDAVAEMAEQVDQLNK	4	8	2	E1JHJ4;M9ND95		0	21460534	0	7.852e-05	3.64495	2	1911.9	9.33898	127.917	0
	High	AGVDHITNEK	1	5	2	E1JHJ4;M9ND95		0	1.99654e+07	0	0.0001494	3.60566	2	1083.54	1.51536	34.4074	0
	High	VRELENELDGEQR	1	8	2	E1JHJ4;M9ND95		0	20053451	0	1.186e-08	3.59595	2	1586.77	-1.96625	63.6633	1
	High	KADQEISGLKK	1	8	2	E1JHJ4;M9ND95		0	1.57549e+07	0	0.0001494	3.59402	2	1216.69	0.887758	34.8448	2
	High	IEELEEEVEAER	3	8	2	E1JHJ4;M9ND95		0	23935290	0	4.888e-05	3.58579	2	1474.69	0.415374	105.897	0
	High	KAQQELEEAEER	1	8	2	E1JHJ4;M9ND95		0	4.92461e+07	0	0.0001494	3.50706	2	1459.7	0.862901	43.1202	1
	High	LAEAEETIESLNQK	2	8	2	E1JHJ4;M9ND95		0	6.70282e+07	0	0.0001328	3.36766	2	1574.8	4.37884	106.683	0
	High	KAEELHAAEVK	2	8	2	E1JHJ4;M9ND95		0	2.70555e+07	0	1.835e-06	3.21546	2	1224.66	-0.372992	34.347	1
	High	QLEEAESQVSQLSK	2	8	2	E1JHJ4;M9ND95		0	92365426	0	3.531e-06	3.21209	2	1575.79	1.12204	90.4591	0
	High	AEELHAAEVK	1	8	2	E1JHJ4;M9ND95		0	9.25479e+06	0	0.0001494	3.06407	2	1096.56	-0.973809	38.5503	0
	High	ANALQNELEESR	2	8	2	E1JHJ4;M9ND95		0	8.3401e+07	0	5.815e-05	3.03743	2	1373.66	-3.04787	82.1197	0
	High	LKGAYEEGQEQLEAVR	1	8	2	E1JHJ4;M9ND95		0	31195744	0	5.713e-06	2.98756	2	1819.9	-8.07466	87.675	1
	High	DKELSSITAK	1	8	2	E1JHJ4;M9ND95		0	1.04936e+08	0	0.0001494	2.94915	2	1091.59	-0.712575	43.8053	1
	High	IQEKEEEFENTR	3	8	2	E1JHJ4;M9ND95		0	7.91875e+07	0	0.0001494	2.92728	2	1551.73	-0.188317	47.3703	1
	High	AQQELEEAEER	1	8	2	E1JHJ4;M9ND95		0	56096424	0	0.0001494	2.82363	2	1331.61	0.0286674	49.4579	0
	High	ANAIANAAEKK	1	8	2	E1JHJ4;M9ND95		0	6039697	0	0.0001494	2.78142	2	1100.61	0.306622	34.712	1
	High	VISQQSLER	1	8	2	E1JHJ4;M9ND95		0	207783134	0	0.0001635	2.76312	2	1059.58	-0.296541	50.1274	0
	High	ALDSMQASLEAEAK	3	8	2	E1JHJ4;M9ND95		0	1.2593e+07	0	0.0001494	2.59747	2	1463.71	3.77901	110.578	0
	High	DLLQQVNPPKYEK	1	4	2	E1JHJ4;M9ND95		0	15055677	0	0.0002711	2.56011	2	1571.85	2.62756	99.1139	1
	High	MQDLVDKLQQK	2	8	2	E1JHJ4;M9ND95		0	2.13552e+07	0	0.000265	2.54932	2	1345.71	0.123286	76.0478	1
	High	SEELEEAKR	1	8	2	E1JHJ4;M9ND95		0	0	0	0.0001494	2.54304	2	1090.54	0.198091	32.8812	1
	High	STQPHFVR	1	8	2	E1JHJ4;M9ND95		0	43751930	0	0.006688	2.43406	2	971.506	-0.237299	37.9054	0
	High	KDKELSSITAK	1	8	2	E1JHJ4;M9ND95		0	4.20844e+06	0	0.0001494	2.40002	2	1219.69	0.964168	36.7708	2
	High	NLNDEIAHQDELINK	1	8	2	E1JHJ4;M9ND95		0	0	0	0.0001494	2.39464	2	1765.87	-3.57294	103.405	0
	High	QAEQELADAHEQLNEVSAQNASISAAK	2	8	2	E1JHJ4;M9ND95		0	126189451	0	0.0002201	2.35841	3	2852.37	2.84823	125.077	0
	High	IQEKEEEFENTRK	1	8	2	E1JHJ4;M9ND95		0	4.30788e+07	0	0.0003398	2.32251	3	1679.82	-0.290546	40.012	2
	High	ELSFQSEEDRK	1	8	2	E1JHJ4;M9ND95		0	14168120	0	0.0001494	2.31004	2	1367.64	-0.866876	52.5276	1
	High	EQVEEEAEGK	1	8	2	E1JHJ4;M9ND95		0	9.74208e+06	0	0.0004874	2.30672	2	1147.51	0.743635	36.9576	0
	High	SKYESDGVAR	1	8	2	E1JHJ4;M9ND95		0	9.32071e+06	0	0.003553	2.266	2	1111.54	0.455564	31.9551	1
	High	LTQEAVADLER	1	8	2	E1JHJ4;M9ND95		0	4.42432e+07	0	0.0001494	2.20025	2	1244.65	-0.336339	83.7949	0
	High	LSIENSDLLR	1	8	2	E1JHJ4;M9ND95		0	3.6529e+07	0	0.0001496	2.17875	2	1159.63	-0.43817	114.038	0
	High	DIQTALEEEQR	2	8	2	E1JHJ4;M9ND95		0	15323669	0	0.0001494	2.12341	2	1331.64	-0.431966	100.885	0
	High	ANAEAQVWR	1	8	2	E1JHJ4;M9ND95		0	164607722	0	0.00018	2.09866	2	1044.52	-4.11811	54.1239	0
	High	ELEELGER	1	8	2	E1JHJ4;M9ND95		0	0	0	0.000525	2.09069	2	974.479	0.0823055	56.8841	0
	High	RIDQSKPYDSK	1	8	2	E1JHJ4;M9ND95		0	1.30168e+06	0	0.00219	2.07707	2	1336.69	1.54738	32.6811	1
	High	NDLENQLR	1	8	2	E1JHJ4;M9ND95		0	58364386	0	0.0007286	2.05646	2	1001.5	-2.56574	56.237	0
	High	QEKEDVYR	1	8	2	E1JHJ4;M9ND95		0	3.75568e+06	0	0.0001494	2.01842	2	1066.52	0.461317	31.3515	1
	High	LDEAEANALK	1	8	2	E1JHJ4;M9ND95		0	28004115	0	0.002438	1.99978	2	1073.55	2.40609	59.3163	0
	High	LTQEEDAR	1	8	2	E1JHJ4;M9ND95		0	2.04929e+06	0	0.0001909	1.70464	2	961.457	-1.16099	29.9815	0
	High	YPVYTNR	1	8	2	E1JHJ4;M9ND95		0	61714245	0	0.005321	1.69298	2	912.457	-0.353388	46.665	0
	High	TLNDFDASK	4	8	2	E1JHJ4;M9ND95		0	29393619	0	0.0005673	1.66901	2	1010.48	-0.937569	53.1691	0
	High	GALQDYQER	1	8	2	E1JHJ4;M9ND95		0	112790511	0	0.0002539	1.59541	2	1079.51	-0.345742	50.2176	0
	High	LAGADIETYLLEK	1	8	2	E1JHJ4;M9ND95		0	7.27573e+06	0	0.001322	1.50429	2	1435.76	-4.81791	169.819	0
	High	LKVDDLAAELDASQK	2	8	2	E1JHJ4;M9ND95		0	7689473	0	0.0006706	1.41916	2	1615.84	-8.8537	128.469	1
	High	KALEQQIK	1	8	2	E1JHJ4;M9ND95		0	1.43714e+07	0.001	0.01905	2.73159	2	957.573	0.191432	34.4022	1
	High	KVEGDLK	1	8	2	E1JHJ4;M9ND95		0	0	0.001	0.01632	1.78043	2	788.451	-0.632978	28.339	1
	High	TLLEQADR	1	8	2	E1JHJ4;M9ND95		0	175746504	0.004	0.08148	1.72045	2	945.504	3.95497	53.4363	0
	High	IIGEWK	1	8	2	E1JHJ4;M9ND95		0	0	0.005	0.09065	1.58306	2	745.423	-2.1803	63.1777	0
	High	YQILNPK	1	1	1	M9ND95		0	6.49785e+07	0.007	0.117	1.57687	2	875.502	4.28851	58.7787	0
	Medium	KELEALNAK	1	8	2	E1JHJ4;M9ND95		0	1.03882e+07	0.012	0.2184	1.24583	2	1015.58	-1.97995	39.0401	1
	Medium	KAQQELEEAEERADLAEQAISK	1	8	2	E1JHJ4;M9ND95		0	0	0.042	0.5874	0.492667	3	2486.23	-0.907371	131.17	2
P06607	Vitellogenin-3 OS=Drosophila melanogaster GN=Yp3 PE=1 SV=1 - [VIT3_DROME]	208.235	65.48	1	25	25	162	1.34489e+10	420	46.0726	8.49951
	A2	Sequence	# PSMs	# Proteins	# Protein Groups	Protein Group Accessions	Modifications	ΔCn	Area	q-Value	PEP	XCorr	Charge	MH+ [Da]	ΔM [ppm]	RT [min]	# Missed Cleavages
	High	GDADFVDAIHTSTFAMGTPIR	11	1	1	P06607		0	1.21098e+09	0	2.888e-12	6.83126	2	2222.04	-8.03248	174.532	0
	High	WLTATELENVPSLNDITWER	4	1	1	P06607		0	8.01948e+07	0	5.008e-10	4.20734	2	2387.19	-0.237871	181.805	0
	High	RPQILGGLSR	2	1	1	P06607		0	9.13265e+07	0	0.0001494	3.40902	2	1096.65	-5.44914	62.2833	0
	High	LENQPLEQGAK	14	1	1	P06607		0	1.60461e+10	0	0.0001494	3.36248	2	1226.64	-0.183102	44.2012	0
	High	QAAYHGMHHAQN	4	1	1	P06607		0	1.57315e+08	0	0.0001494	3.23531	2	1364.59	1.10636	28.9824	0
	High	HDLTPSFVPSPSNVPVWIIK	12	1	1	P06607		0	776299424	0	0.0001494	3.2346	3	2233.2	1.32666	180.201	0
	High	cGDVDFYPNGPSTGVPGSENVIEAVAR	37	1	1	P06607	C1(Carbamidomethyl)	0	3476667878	0	0.00013	3.01318	2	2807.3	3.56624	175.504	0
	High	GDADFVDAIHTSTFAmGTPIR	2	1	1	P06607	M16(Oxidation)	0	9.0356e+06	0	0.0001494	2.8118	3	2238.05	0.699872	157.083	0
	High	QYKEQDGFGK	2	1	1	P06607		0	8.93603e+08	0	0.0001494	2.79872	2	1199.57	-0.128358	37.0198	1
	High	QYKEQDGFGKR	2	1	1	P06607		0	131373372	0	0.0001494	2.69008	2	1355.67	0.392917	34.4577	2
	High	NAQEQQQQLK	3	1	1	P06607		0	4.65659e+08	0	0.0001494	2.53439	2	1214.61	0.738958	30.2354	0
	High	LNNYVETAK	7	1	1	P06607		0	14196257584	0	0.0001494	2.4338	2	1051.54	0.382892	46.2265	0
	High	EQDGFGKR	1	1	1	P06607		0	6.41951e+07	0	0.0003492	2.37991	2	936.453	-0.917348	29.2685	1
	High	NFPAVPANSLK	23	1	1	P06607		0	6751353552	0	0.0001494	2.33468	2	1157.63	0.214313	98.0478	0
	High	GDYILEVNAK	6	1	1	P06607		0	366326358	0	0.0002651	2.30578	2	1121.58	0.459006	91.9165	0
	High	YNLQQLQK	6	1	1	P06607		0	3040025006	0	0.00458	2.27059	2	1034.56	-1.0885	68.6614	0
	High	ITGLDPAK	4	1	1	P06607		0	5067475814	0	0.0001744	2.23737	2	814.468	0.780382	49.5339	0
	High	AQPGFGEDEVTIVLTGLPK	4	1	1	P06607		0	6.75391e+08	0	0.0001494	2.18866	2	1971.06	6.78265	179.687	0
	High	YFAESVRPGSER	7	1	1	P06607		0	10104327440	0	0.0002771	1.90872	2	1397.69	4.08513	58.3196	0
	High	YTAQTGHK	2	1	1	P06607		0	1.83842e+07	0	0.0001495	1.9054	2	905.447	-0.487253	25.0027	0
	High	LIQAYVQK	3	1	1	P06607		0	2.14883e+09	0	0.0005395	1.73273	2	962.566	-0.79121	57.4393	0
	High	AASGDLIIIDLGSTLTNFK	1	1	1	P06607		0	0	0	0.0003516	1.56647	2	1949.07	6.91409	184.653	0
	High	IYHVGQIK	2	1	1	P06607		0	5791682395	0.003	0.06388	2.2766	2	957.552	-0.0302795	45.6753	0
	High	EQDGFGK	1	1	1	P06607		0	16879520	0.003	0.05915	1.46784	2	780.352	-0.181822	31.6695	0
	Medium	AYMGLQIDYDLR	1	1	1	P06607		0	0	0.011	0.1985	0.538725	2	1457.72	5.28725	213.707	0
	Medium	RITGLDPAK	1	1	1	P06607		0	4.94401e+09	0.028	0.4494	2.17147	2	970.569	0.544814	42.9712	1
P10987	Actin-5C OS=Drosophila melanogaster GN=Act5C PE=1 SV=4 - [ACT1_DROME]	204.678	63.03	2	1	20	122	3379556318	376	41.7948	5.47803
	A2	Sequence	# PSMs	# Proteins	# Protein Groups	Protein Group Accessions	Modifications	ΔCn	Area	q-Value	PEP	XCorr	Charge	MH+ [Da]	ΔM [ppm]	RT [min]	# Missed Cleavages
	High	VAPEEHPVLLTEAPLNPK	17	7	4	P10987;P02572;E1JGP0;P10981		0	3352443296	0	1.985e-10	5.27006	2	1954.07	0.811814	111.25	0
	High	KDLYANTVLSGGTTMYPGIADR	9	2	2	P10987;P02572		0	5.57395e+07	0	3.493e-10	4.7035	2	2343.17	0.965628	146.781	1
	High	SYELPDGQVITIGNER	27	7	4	P10987;P02572;E1JGP0;P10981		0	931191348	0	3.045e-08	4.51969	2	1790.89	1.24035	153.599	0
	High	QEYDESGPSIVHR	7	2	2	P10987;P02572		0	2360766782	0	4.219e-07	4.07985	2	1516.7	-3.39813	58.8714	0
	High	TTGIVLDSGDGVSHTVPIYEGYALPHAILR	2	6	4	P10987;P02572;E1JGP0;P10981		0	4.24447e+06	0	0.0001494	3.40025	3	3151.63	-3.23199	174.935	0
	High	HQGVMVGMGQK	3	7	4	P10987;P02572;E1JGP0;P10981		0	2.50021e+09	0	0.0001494	3.39346	2	1171.57	0.592061	43.2795	0
	High	HQGVmVGMGQK	2	7	4	P10987;P02572;E1JGP0;P10981	M5(Oxidation)	0	63933734	0	0.0001494	3.32577	2	1187.56	-1.91821	37.7866	0
	High	EITALAPSTMK	5	2	2	P10987;P02572		0	1.56533e+09	0	0.0001494	3.01464	2	1161.62	0.529307	86.048	0
	High	LcYVALDFEQEMATAASSSSLEK	10	2	2	P10987;P02572	C2(Carbamidomethyl)	0	2.9302e+07	0	0.0001494	2.79177	3	2550.18	3.50962	180.768	0
	High	GYSFTTTAER	3	7	4	P10987;P02572;E1JGP0;P10981		0	1013164700	0	0.0001494	2.63418	2	1132.53	0.595296	64.7048	0
	High	DLYANTVLSGGTTMYPGIADR	13	2	2	P10987;P02572		0	4.35621e+08	0	0.0002328	2.61901	3	2215.08	2.64079	176.174	0
	High	DSYVGDEAQSKR	1	6	4	P10987;P02572;E1JGP0;P10981		0	1.67678e+08	0	0.0001494	2.45419	2	1354.62	-0.767187	37.6728	1
	High	AGFAGDDAPR	2	7	4	P10987;P02572;E1JGP0;P10981		0	3447264810	0	0.0001494	2.25583	2	976.447	-1.68819	44.7698	0
	High	AVFPSIVGRPR	1	8	4	P10987;P02572;E1JGP0;P10981		0	5.91925e+06	0	0.0001494	2.19006	3	1198.7	-1.19761	83.8228	0
	High	DSYVGDEAQSK	3	6	4	P10987;P02572;E1JGP0;P10981		0	736302874	0	0.0001494	2.16083	2	1198.52	-0.421507	41.7203	0
	High	IIAPPERK	1	6	3	P10987;E1JGP0;P10981		0	1.52495e+08	0	0.0009712	2.1453	2	923.566	-1.74311	37.8244	1
	High	DLTDYLMK	12	7	4	P10987;P02572;E1JGP0;P10981		0	6.02501e+07	0	0.001919	1.89447	2	998.486	-0.342305	151.042	0
	High	cPEALFQPSFLGMEAcGIHETTYNSIMK	1	1	1	P10987	C1(Carbamidomethyl); C16(Carbamidomethyl)	0	121156067	0	0.0002958	1.74092	3	3231.46	-0.727676	178.235	0
	High	IIAPPER	1	6	3	P10987;E1JGP0;P10981		0	3338960848	0.001	0.01399	1.58486	2	795.471	-1.71777	46.9245	0
	High	cDVDIRK	1	7	4	P10987;P02572;E1JGP0;P10981	C1(Carbamidomethyl)	0	0	0.002	0.03693	2.25554	2	905.45	-0.741458	34.0504	1
	High	cDVDIR	1	7	4	P10987;P02572;E1JGP0;P10981	C1(Carbamidomethyl)	0	3.66254e+08	0.008	0.1326	1.30797	2	777.356	0.313203	40.2664	0
P02572	Actin-42A OS=Drosophila melanogaster GN=Act42A PE=1 SV=3 - [ACT2_DROME]	204.444	55.59	2	2	19	122	3.09997e+09	376	41.7968	5.47803
	A2	Sequence	# PSMs	# Proteins	# Protein Groups	Protein Group Accessions	Modifications	ΔCn	Area	q-Value	PEP	XCorr	Charge	MH+ [Da]	ΔM [ppm]	RT [min]	# Missed Cleavages
	High	VAPEEHPVLLTEAPLNPK	17	7	4	P10987;P02572;E1JGP0;P10981		0	3352443296	0	1.985e-10	5.27006	2	1954.07	0.811814	111.25	0
	High	KDLYANTVLSGGTTMYPGIADR	9	2	2	P10987;P02572		0	5.57395e+07	0	3.493e-10	4.7035	2	2343.17	0.965628	146.781	1
	High	SYELPDGQVITIGNER	27	7	4	P10987;P02572;E1JGP0;P10981		0	931191348	0	3.045e-08	4.51969	2	1790.89	1.24035	153.599	0
	High	QEYDESGPSIVHR	7	2	2	P10987;P02572		0	2360766782	0	4.219e-07	4.07985	2	1516.7	-3.39813	58.8714	0
	High	TTGIVLDSGDGVSHTVPIYEGYALPHAILR	2	6	4	P10987;P02572;E1JGP0;P10981		0	4.24447e+06	0	0.0001494	3.40025	3	3151.63	-3.23199	174.935	0
	High	HQGVMVGMGQK	3	7	4	P10987;P02572;E1JGP0;P10981		0	2.50021e+09	0	0.0001494	3.39346	2	1171.57	0.592061	43.2795	0
	High	HQGVmVGMGQK	2	7	4	P10987;P02572;E1JGP0;P10981	M5(Oxidation)	0	63933734	0	0.0001494	3.32577	2	1187.56	-1.91821	37.7866	0
	High	EITALAPSTMK	5	2	2	P10987;P02572		0	1.56533e+09	0	0.0001494	3.01464	2	1161.62	0.529307	86.048	0
	High	LcYVALDFEQEMATAASSSSLEK	10	2	2	P10987;P02572	C2(Carbamidomethyl)	0	2.9302e+07	0	0.0001494	2.79177	3	2550.18	3.50962	180.768	0
	High	GYSFTTTAER	3	7	4	P10987;P02572;E1JGP0;P10981		0	1013164700	0	0.0001494	2.63418	2	1132.53	0.595296	64.7048	0
	High	DLYANTVLSGGTTMYPGIADR	13	2	2	P10987;P02572		0	4.35621e+08	0	0.0002328	2.61901	3	2215.08	2.64079	176.174	0
	High	DSYVGDEAQSKR	1	6	4	P10987;P02572;E1JGP0;P10981		0	1.67678e+08	0	0.0001494	2.45419	2	1354.62	-0.767187	37.6728	1
	High	AGFAGDDAPR	2	7	4	P10987;P02572;E1JGP0;P10981		0	3447264810	0	0.0001494	2.25583	2	976.447	-1.68819	44.7698	0
	High	AVFPSIVGRPR	1	8	4	P10987;P02572;E1JGP0;P10981		0	5.91925e+06	0	0.0001494	2.19006	3	1198.7	-1.19761	83.8228	0
	High	DSYVGDEAQSK	3	6	4	P10987;P02572;E1JGP0;P10981		0	736302874	0	0.0001494	2.16083	2	1198.52	-0.421507	41.7203	0
	High	DLTDYLMK	12	7	4	P10987;P02572;E1JGP0;P10981		0	6.02501e+07	0	0.001919	1.89447	2	998.486	-0.342305	151.042	0
	High	IVAPPER	2	1	1	P02572		0	203919501	0.001	0.01817	1.91138	2	781.457	-0.154497	41.2559	0
	High	cDVDIRK	1	7	4	P10987;P02572;E1JGP0;P10981	C1(Carbamidomethyl)	0	0	0.002	0.03693	2.25554	2	905.45	-0.741458	34.0504	1
	High	IVAPPERK	1	1	1	P02572		0	6.55682e+06	0.008	0.1333	1.36742	2	909.551	-0.534594	34.6883	1
	High	cDVDIR	1	7	4	P10987;P02572;E1JGP0;P10981	C1(Carbamidomethyl)	0	3.66254e+08	0.008	0.1326	1.30797	2	777.356	0.313203	40.2664	0
O18640	Guanine nucleotide-binding protein subunit beta-like protein OS=Drosophila melanogaster GN=Rack1 PE=1 SV=2 - [GBLP_DROME]	200.036	52.2	3	18	18	87	1.11917e+09	318	35.5957	7.47412
	A2	Sequence	# PSMs	# Proteins	# Protein Groups	Protein Group Accessions	Modifications	ΔCn	Area	q-Value	PEP	XCorr	Charge	MH+ [Da]	ΔM [ppm]	RT [min]	# Missed Cleavages
	High	NNHHGHNGYLNTVTVSPDGSLcTSGGK	6	1	1	O18640	C22(Carbamidomethyl)	0	254452796	0	1.482e-13	7.21868	3	2823.29	0.366028	73.5927	0
	High	KTVEELRPEVVSPTSK	1	1	1	O18640		0	24213664	0	3.697e-09	5.46852	2	1798.99	1.23422	63.5661	1
	High	FSPNHSNPIIVScGWDR	9	1	1	O18640	C13(Carbamidomethyl)	0	4.41683e+08	0	2.145e-08	4.59964	2	1985.93	1.11812	110.504	0
	High	TVEELRPEVVSPTSK	9	1	1	O18640		0	2.12955e+09	0	7.38e-06	4.30834	2	1670.9	3.59317	80.6502	0
	High	LTRDEDTNYGYPQKR	2	2	1	O18640		0	134726206	0	1.967e-08	4.22638	2	1855.89	-1.05948	44.9296	2
	High	GTLIGHNGWVTQIATNPK	3	2	1	O18640		0	24692438	0	1.408e-06	4.02626	2	1907.02	3.4692	115.573	0
	High	GTLIGHNGWVTQIATNPKDPDTIISASR	2	2	1	O18640		0	0	0	9.889e-05	3.60714	3	2962.54	2.03992	150.236	1
	High	LTRDEDTNYGYPQK	3	2	1	O18640		0	8.3549e+07	0	0.0001494	3.37592	2	1699.79	-2.20707	51.5325	1
	High	DPDTIISASR	4	2	1	O18640		0	178095988	0	0.0003183	3.06867	2	1074.55	2.51677	72.2612	0
	High	ALLWDLNDGK	8	1	1	O18640		0	1.203e+08	0	0.0001494	2.6717	2	1144.6	-0.197795	143.265	0
	High	LWDLAAGK	7	3	1	O18640		0	1.59223e+08	0	0.0009394	2.31343	2	873.483	-0.388967	91.9327	0
	High	DEDTNYGYPQKR	3	2	1	O18640		0	286743148	0	0.0001494	2.29521	2	1485.66	1.1966	45.2639	1
	High	LWNTLAEcK	5	1	1	O18640	C8(Carbamidomethyl)	0	655088195	0	0.0001494	2.27097	2	1134.56	1.03144	86.549	0
	High	VWQVSVSAH	5	1	1	O18640		0	0	0	0.0001494	2.0504	2	1012.52	0.796906	85.9898	0
	High	VWNLANcK	4	1	1	O18640	C7(Carbamidomethyl)	0	572867534	0	0.0009592	1.84406	2	1004.5	1.05513	70.6864	0
	High	IWDLAcK	4	1	1	O18640	C6(Carbamidomethyl)	0	171748274	0	0.008763	1.8237	2	905.454	-1.13672	83.8885	0
	High	DEDTNYGYPQK	3	2	1	O18640		0	197737104	0	0.0001494	1.59926	2	1329.56	2.19783	59.2459	0
	High	DVLSVAFSADNR	9	1	1	O18640		0	496088	0	0.0001494	1.36344	2	1293.64	0.234266	193.923	0
O02649	60 kDa heat shock protein, mitochondrial OS=Drosophila melanogaster GN=Hsp60 PE=1 SV=3 - [CH60_DROME]	193.271	60.73	2	31	32	82	3.70539e+08	573	60.7709	5.49072
	A2	Sequence	# PSMs	# Proteins	# Protein Groups	Protein Group Accessions	Modifications	ΔCn	Area	q-Value	PEP	XCorr	Charge	MH+ [Da]	ΔM [ppm]	RT [min]	# Missed Cleavages
	High	LVQDVANNTNEEAGDGTTTATVLAR	7	2	1	O02649		0	1.58958e+08	0	2.773e-14	5.35054	2	2560.25	1.11752	113.406	0
	High	KISSVQSIIPALELANAQR	4	1	1	O02649		0	2.33153e+07	0	5.187e-06	4.57241	3	2038.18	5.6653	158.263	1
	High	cIEKLEGVETTNEDQK	4	1	1	O02649	C1(Carbamidomethyl)	0	234758258	0	2.907e-08	4.40011	2	1892.89	1.73449	63.7418	1
	High	AAVEEGIVPGGGTALLR	5	2	1	O02649		0	1.65314e+08	0	9.28e-06	4.26461	2	1609.89	0.388716	137.435	0
	High	TMSRPVSTPEEIAQVATISANGDQAIGNLISEAMK	4	1	1	O02649		0	1.30218e+07	0	6.416e-05	4.04134	4	3629.81	-0.34928	183.626	0
	High	VGGSSEVEVNEK	2	1	1	O02649		0	392776008	0	7.068e-05	3.9933	2	1233.6	2.63078	41.5099	0
	High	DQIEDTTSEYEKEK	3	1	1	O02649		0	183306352	0	3.15e-05	3.87048	2	1714.78	6.18581	70.0013	1
	High	LASGVALLR	6	1	1	O02649		0	2.85834e+08	0	0.0001494	3.42957	2	899.566	-1.04327	86.1976	0
	High	ISSVQSIIPALELANAQR	1	1	1	O02649		0	2.44805e+08	0	1.117e-05	3.36983	2	1910.07	-1.48931	177.375	0
	High	VSDLGQVGEVVITK	4	1	1	O02649		0	74231506	0	3.309e-05	3.36595	2	1443.81	5.11177	121.11	0
	High	VGGSSEVEVNEKK	2	1	1	O02649		0	1.51431e+07	0	4e-06	3.30553	2	1361.69	0.680543	36.03	1
	High	AMMLQGVDVLADAVAVTMGPK	3	2	1	O02649		0	3.42521e+06	0	5.573e-07	3.19332	2	2117.09	3.63757	186.157	0
	High	LEGVETTNEDQK	2	1	1	O02649		0	1.93181e+08	0	0.0001494	3.06407	2	1362.64	2.57001	43.8889	0
	High	DKFQNIGAK	1	2	1	O02649		0	2.70029e+08	0	0.0002825	3.02892	2	1020.55	-0.510287	39.5576	1
	High	NVIIEQSWGSPK	6	2	1	O02649		0	275510051	0	0.0001355	2.89306	2	1357.72	3.78048	100.452	0
	High	IGLQVAAVK	3	1	1	O02649		0	3.45529e+08	0	0.0001494	2.84405	2	898.572	0.393952	77.1098	0
	High	ANQIKDQIEDTTSEYEKEK	1	1	1	O02649		0	87843632	0	4.239e-05	2.70124	3	2269.08	-1.80587	91.2094	2
	High	GYISPYFINSSK	4	1	1	O02649		0	4.73686e+07	0	0.0001494	2.6163	2	1375.69	4.07105	121.117	0
	High	TLTDELEVIEGMK	2	1	1	O02649		0	0	0	1.412e-05	2.59746	2	1477.74	-0.654284	177.926	0
	High	VSDLGQVGEVVITKDDTLLLK	1	1	1	O02649		0	0	0	0.0006993	2.58239	3	2242.27	7.54591	175.032	1
	High	APGFGDNRK	1	2	1	O02649		0	8.52438e+06	0	0.0002296	2.4238	2	961.484	-1.17213	32.2064	1
	High	MPcMTIAK	2	1	1	O02649	C3(Carbamidomethyl)	0	203142344	0	0.0006858	2.30348	2	951.443	-2.83603	67.5548	0
	High	DQIEDTTSEYEK	2	1	1	O02649		0	0	0	0.0001494	2.12216	2	1457.63	2.92006	77.98	0
	High	VHDALNATR	1	1	1	O02649		0	77749091	0	0.0001494	2.10584	2	996.522	-0.509027	34.0119	0
	High	LGVEIVR	3	1	1	O02649		0	4.85221e+07	0	0.0013	1.92189	2	785.487	-1.1498	75.6583	0
	High	NAGVDGAMVVAK	1	2	1	O02649		0	373312273	0.001	0.01929	2.21961	2	1131.58	-0.810009	62.8579	0
	High	GANPVEIR	1	1	1	O02649		0	275434316	0.001	0.01473	1.74694	2	855.469	0.390696	46.4271	0
	High	DGVITVK	1	2	1	O02649		0	9.90562e+07	0.002	0.03483	1.67587	2	731.43	0.71661	48.1782	0
	High	DDTLLLK	1	1	1	O02649		0	0	0.002	0.04939	1.6639	2	817.467	0.297472	83.2294	0
	High	FGPEVR	2	2	1	O02649		0	231283328	0.004	0.07517	1.78165	2	704.373	-0.0498422	47.9145	0
	High	GIIDPTK	1	3	2	Q9VPS5;O02649		0	8.61362e+07	0.006	0.1008	1.28051	2	743.43	-0.362249	48.2317	0
	Medium	TAITDASGVASLLTTAEAVVTEIPK	1	1	1	O02649		0	5.39737e+06	0.014	0.2669	0.795231	3	2458.33	0.657419	191.544	0
Q9V496	Apolipophorins OS=Drosophila melanogaster GN=Rfabg PE=1 SV=2 - [APLP_DROME]	187.976	19.76	2	63	63	101	1.71688e+08	3351	372.447	7.97217
	A2	Sequence	# PSMs	# Proteins	# Protein Groups	Protein Group Accessions	Modifications	ΔCn	Area	q-Value	PEP	XCorr	Charge	MH+ [Da]	ΔM [ppm]	RT [min]	# Missed Cleavages
	High	SLSGNTVAALSEcASTGR	3	1	1	Q9V496	C13(Carbamidomethyl)	0	5.1673e+07	0	3.311e-10	5.13043	2	1780.84	-2.98818	113.191	0
	High	SSTSLSEVQAGNGNVAER	3	1	1	Q9V496		0	81149655	0	4.705e-10	4.85605	2	1805.86	-0.279769	70.0663	0
	High	HAQDYSLEASAK	1	1	1	Q9V496		0	112099113	0	2.996e-07	4.7602	2	1319.62	-1.42932	42.8049	0
	High	VSHDTTVVYELGNKPK	2	1	1	Q9V496		0	3.33885e+07	0	4.133e-09	4.57335	2	1786.93	0.106355	60.4791	0
	High	cAGPAGQHDFGDEFTVK	3	1	1	Q9V496	C1(Carbamidomethyl)	0	106237990	0	6.937e-06	4.32629	2	1835.79	-4.12805	91.8498	0
	High	LIEVGNNGVAAGGR	2	1	1	Q9V496		0	1.73317e+08	0	1.566e-05	4.00465	2	1326.71	0.130234	72.1365	0
	High	RYPALLTSDGGK	1	1	1	Q9V496		0	46236320	0	0.0001494	3.82781	2	1277.69	7.91471	60.8368	1
	High	RQDFIDGTAEVK	1	1	1	Q9V496		0	1.51932e+07	0	0.0001494	3.67627	2	1378.69	-3.34765	63.6677	1
	High	YPALLTSDGGK	1	1	1	Q9V496		0	34788510	0	0.0001494	3.45119	2	1121.58	-6.39779	82.7024	0
	High	SGLSQGNIDAQLSDTPFGSNK	3	1	1	Q9V496		0	35394824	0	1.015e-07	3.42836	2	2136.02	1.9871	145.662	0
	High	SLIFQRPETYTSK	1	1	1	Q9V496		0	34950347	0	0.0001494	3.2745	2	1569.82	-1.62358	86.3998	0
	High	QTYVLNAQYGAQYVK	3	1	1	Q9V496		0	3.34447e+07	0	1.611e-05	2.90942	2	1745.89	0.587122	118.842	0
	High	GIHTQEAFSQK	1	1	1	Q9V496		0	1.01869e+08	0	0.0001494	2.86122	2	1245.62	0.170856	40.9604	0
	High	YQFTANVQPTSSTIK	2	1	1	Q9V496		0	65508155	0	6.009e-07	2.71109	2	1684.86	4.01585	102.596	0
	High	HSIDVISK	1	1	1	Q9V496		0	8.65182e+07	0	0.0001528	2.70589	2	898.499	-0.720658	40.8685	0
	High	EFSANSNLVYTAFNGEK	5	1	1	Q9V496		0	1.99296e+07	0	0.0001494	2.65141	2	1890.89	0.122302	152.133	0
	High	IPADGSLFGR	3	1	1	Q9V496		0	3.04457e+07	0	0.0001494	2.60825	2	1032.55	-0.514041	94.9634	0
	High	EQINSGLVSGK	2	1	1	Q9V496		0	2.29649e+08	0	0.0001494	2.42697	2	1131.6	-0.18909	57.6469	0
	High	VGNANIITK	1	1	1	Q9V496		0	0	0	0.0002645	2.40144	2	929.541	-0.536944	45.471	0
	High	NRNEDSELR	1	1	1	Q9V496		0	2.30835e+06	0	0.0003339	2.39316	2	1132.53	0.13956	29.5999	1
	High	WKLDYSTPGSK	1	1	1	Q9V496		0	8.8716e+06	0	0.0001494	2.39238	2	1281.65	4.16358	80.179	1
	High	YSFNNEVSYK	2	1	1	Q9V496		0	4.96391e+07	0	0.0001494	2.38936	2	1250.57	0.262357	83.8959	0
	High	FSVcEEKR	1	1	1	Q9V496	C4(Carbamidomethyl)	0	0	0	0.008212	2.36158	3	1054.5	-1.00764	39.6926	1
	High	VKcEETLQSK	1	1	1	Q9V496	C3(Carbamidomethyl)	0	10888571	0	0.0001494	2.35983	2	1221.62	0.509598	32.7397	1
	High	QTGNIKDGDLTGK	1	1	1	Q9V496		0	6.16839e+06	0	0.0001494	2.35388	2	1346.69	1.07759	40.7947	1
	High	QENVEDVLEYYLGPK	1	1	1	Q9V496		0	1.00882e+07	0	0.0001494	2.32541	2	1795.88	3.80324	181.861	0
	High	HKLEIESK	1	1	1	Q9V496		0	9.58065e+06	0	0.0003352	2.28271	2	983.554	1.78767	32.38	1
	High	NYcQGPEIDAISK	3	1	1	Q9V496	C3(Carbamidomethyl)	0	36271935	0	0.000161	2.26942	2	1494.69	-0.487773	89.9749	0
	High	VAALHAFSK	1	1	1	Q9V496		0	110948113	0	0.0001494	2.2558	2	943.536	0.427383	48.9675	0
	High	GNcGYTLQLSSVK	3	1	1	Q9V496	C3(Carbamidomethyl)	0	1.07636e+08	0	0.0006812	2.24973	2	1426.7	-0.701881	95.6726	0
	High	cTAIEFDNNQFK	2	1	1	Q9V496	C1(Carbamidomethyl)	0	0	0	0.0001494	2.22442	2	1486.67	5.15155	106.737	0
	High	SSTFVANKK	1	1	1	Q9V496		0	3.32618e+06	0	0.001502	2.04536	2	981.536	-0.0486821	30.0925	1
	High	TSLGQYAR	1	1	1	Q9V496		0	106528972	0	0.0003436	2.01339	2	895.462	-1.48602	47.0354	0
	High	AKQELSSFEK	1	1	1	Q9V496		0	9.76992e+07	0	0.0001494	2.00312	2	1166.61	0.558252	42.8903	1
	High	IMSNFDVNK	2	1	1	Q9V496		0	1.8861e+07	0	0.005151	1.95954	2	1067.52	0.256115	69.8028	0
	High	ANSPGTGSTVR	1	1	1	Q9V496		0	6.93089e+06	0	0.0005317	1.80291	2	1046.52	-1.91672	30.3	0
	High	IVNHLIENVQLTETYK	1	1	1	Q9V496		0	8.48586e+06	0	0.0001494	1.79667	2	1914.04	2.98043	118.682	0
	High	SFcDNcVEQIITEK	5	1	1	Q9V496	C3(Carbamidomethyl); C6(Carbamidomethyl)	0	1.78551e+07	0	0.0001494	1.76291	2	1742.78	1.7736	140.15	0
	High	VIDGSINRK	1	1	1	Q9V496		0	7.5818e+06	0	0.0007465	1.75785	2	1001.57	-0.64154	34.8328	1
	High	GLVNKDFDEIVK	2	1	1	Q9V496		0	45447704	0	0.0008453	1.75671	3	1376.74	-0.0753869	102.171	1
	High	MLNQITSSLADTLFK	1	1	1	Q9V496		0	5.68538e+06	0	0.0001494	1.69294	2	1681.88	1.07137	179.92	0
	High	YEQTASFFIDK	2	1	1	Q9V496		0	7345349	0	0.0001504	1.6216	2	1348.64	-0.985215	114.588	0
	High	ILDIYNSLK	1	1	1	Q9V496		0	29480848	0	0.0001494	1.61293	2	1078.62	2.02238	127.018	0
	High	TKEFSANSNLVYTAFNGEK	1	1	1	Q9V496		0	8.34915e+06	0	0.0003472	1.60369	3	2120.03	-0.19027	120.697	1
	High	EGSYFEVADNLALK	4	1	1	Q9V496		0	9.05969e+06	0	0.0005279	1.5547	2	1555.77	1.6685	162.2	0
	High	VQILDKNPIEITSEVQPNSAK	2	1	1	Q9V496		0	3.14222e+06	0	0.0007577	1.53323	2	2323.25	-1.96884	135.846	1
	High	FSVcEEK	1	1	1	Q9V496	C4(Carbamidomethyl)	0	64234561	0	0.0007051	1.50661	2	898.396	-1.45649	45.8009	0
	High	SEISYQIK	2	1	1	Q9V496		0	103096247	0	0.005081	1.50095	2	967.508	-1.76974	61.6746	0
	High	NVQDLNLDVSLK	1	1	1	Q9V496		0	4.72498e+06	0	0.0001494	1.4008	2	1357.74	2.24329	133.402	0
	High	DFGYPYEFELK	1	1	1	Q9V496		0	5.63701e+06	0	0.00348	1.13141	2	1407.65	0.971541	174.743	0
	High	FHIQSPK	1	1	1	Q9V496		0	8.67945e+07	0.001	0.01831	2.46009	2	856.467	-0.658193	43.2886	0
	High	NGLGTLK	1	1	1	Q9V496		0	0	0.001	0.02249	2.09747	2	702.414	-0.122471	41.4126	0
	High	VVGNSELR	1	1	1	Q9V496		0	4.41095e+07	0.001	0.01161	1.52358	2	873.478	-1.01593	38.3039	0
	High	IGSIIVK	1	1	1	Q9V496		0	9.06831e+07	0.002	0.02622	2.09356	2	729.487	-0.0222894	56.995	0
	High	IVYILK	1	1	1	Q9V496		0	0	0.002	0.0393	1.64239	2	748.498	1.86268	77.2527	0
	High	TFPVDYR	1	1	1	Q9V496		0	3.83191e+07	0.002	0.02664	1.36984	2	897.447	0.202321	78.4907	0
	High	NLNScSHR	1	1	1	Q9V496	C5(Carbamidomethyl)	0	1.22635e+06	0.003	0.06544	0.679945	2	987.443	0.964824	25.4808	0
	High	LNLIVK	1	1	1	Q9V496		0	3.50402e+07	0.004	0.07973	1.91641	2	699.477	0.254138	70.2759	0
	High	SLELLK	1	2	1	Q9V496		0	4.27677e+07	0.007	0.1093	1.54253	2	702.439	-1.17016	69.6906	0
	High	QDFIDGTAEVK	1	1	1	Q9V496		0	0	0.007	0.1088	1.2709	2	1222.59	-4.03718	89.0659	0
	High	NIDFSLK	1	1	1	Q9V496		0	1.33553e+07	0.009	0.1525	1.33016	2	836.445	-7.5898	93.2991	0
	Medium	RYSFNNEVSYK	1	1	1	Q9V496		0	1.43946e+07	0.01	0.1683	2.37378	2	1406.67	-1.101	63.28	1
	Medium	LTSESQHPQDK	1	1	1	Q9V496		0	2.26115e+06	0.018	0.3434	0.948107	2	1269.61	0.0724341	26.7828	0
P09180	60S ribosomal protein L4 OS=Drosophila melanogaster GN=RpL4 PE=1 SV=2 - [RL4_DROME]	183.144	45.14	2	19	19	63	1.14256e+09	401	44.9981	11.4731
	A2	Sequence	# PSMs	# Proteins	# Protein Groups	Protein Group Accessions	Modifications	ΔCn	Area	q-Value	PEP	XCorr	Charge	MH+ [Da]	ΔM [ppm]	RT [min]	# Missed Cleavages
	High	QAYAVSELAGHQTSAESWGTGR	14	1	1	P09180		0	1367026024	0	1.549e-14	6.49822	2	2306.09	2.93661	108.234	0
	High	GHVIDGVSEFPLVVSDEVQK	13	1	1	P09180		0	264232700	0	4.711e-11	6.4377	2	2154.11	-0.0546331	157.034	0
	High	NIPGIETINVDKLNLLK	3	1	1	P09180		0	2.01352e+07	0	5.632e-05	3.4607	3	1894.1	-0.814608	175.283	1
	High	SHFANVATK	1	1	1	P09180		0	4.44649e+08	0	0.0001494	3.35794	2	974.505	-0.148463	35.3939	0
	High	LAPGGHVGR	1	1	1	P09180		0	3.01744e+07	0	0.0003208	2.99198	2	863.486	1.8441	32.4686	0
	High	SGQGAFGNMcR	3	1	1	P09180	C10(Carbamidomethyl)	0	1571694118	0	0.0001494	2.95298	2	1184.49	-0.22927	53.2396	0
	High	LNPYAEVLKR	3	1	1	P09180		0	8.43916e+07	0	0.0001494	2.94539	2	1202.69	-0.384969	78.7935	1
	High	RLNPLTNVR	2	1	1	P09180		0	296524335	0	0.0001494	2.92815	2	1082.65	5.2241	52.7077	1
	High	KQNVELAK	1	1	1	P09180		0	0	0	0.0009833	2.69377	2	929.541	-0.471282	31.2858	1
	High	AALAAEKR	1	1	1	P09180		0	11354771	0	0.0002829	2.42287	2	829.488	-0.833545	28.4772	1
	High	LNPLTNVR	2	1	1	P09180		0	4.88947e+08	0	0.0002694	2.38144	2	926.541	-0.433726	65.4122	0
	High	NIcLPAVFK	8	1	1	P09180	C3(Carbamidomethyl)	0	1.39387e+08	0	0.000224	2.37372	2	1061.58	-2.10838	139.395	0
	High	MANTDLSR	1	1	1	P09180		0	1.74134e+08	0	0.0005066	2.3302	2	907.43	-0.557841	37.9782	0
	High	YALVSAIAASGVPALVQSK	2	1	1	P09180		0	2.40712e+08	0	0.0001494	2.24808	3	1845.05	0.20854	176.995	0
	High	LNPYAEVLK	4	1	1	P09180		0	2.83111e+08	0	0.0001627	2.18735	2	1046.59	-0.282008	98.3602	0
	High	QAVIFLR	1	1	1	P09180		0	6.52212e+06	0	0.003165	2.06802	2	846.521	1.44035	89.7911	0
	High	KGYNLPQPK	1	1	1	P09180		0	0	0.001	0.02229	3.18769	2	1044.58	-0.141308	45.4772	1
	High	SEEIRK	1	2	1	P09180		0	928224	0.001	0.02292	1.11004	2	761.415	0.05052	26.097	1
	High	QNVELAK	1	1	1	P09180		0	37457212	0.002	0.05013	1.44381	2	801.446	-0.623641	36.1145	0
O62619	Pyruvate kinase OS=Drosophila melanogaster GN=PyK PE=2 SV=2 - [KPYK_DROME]	180.318	47.28	1	21	21	75	3.82224e+08	533	57.4039	7.44482
	A2	Sequence	# PSMs	# Proteins	# Protein Groups	Protein Group Accessions	Modifications	ΔCn	Area	q-Value	PEP	XCorr	Charge	MH+ [Da]	ΔM [ppm]	RT [min]	# Missed Cleavages
	High	GAGTIDASHAAAIAAVEAATK	7	1	1	O62619		0	8.92776e+07	0	9.677e-09	7.35264	3	1895.99	1.52969	130.938	0
	High	EVGKDSLTcEVENGGSLGSR	7	1	1	O62619	C9(Carbamidomethyl)	0	278137729	0	7.904e-13	5.32141	2	2093.98	3.82791	97.5613	1
	High	KGVNLPGVPVDLPAVSEK	10	1	1	O62619		0	1.01131e+08	0	1.837e-07	5.02671	2	1819.03	-0.516517	143.534	1
	High	AGKPVIcATQMLESMVK	5	1	1	O62619	C7(Carbamidomethyl)	0	5.67704e+07	0	2.131e-12	4.53461	2	1862.96	0.65399	157.839	0
	High	LSGIVcTIGPASSSVEMLEK	8	1	1	O62619	C6(Carbamidomethyl)	0	78153996	0	1.324e-07	3.72437	2	2078.05	0.89828	167.027	0
	High	LGYEHPVAIALDTK	4	1	1	O62619		0	1.11689e+08	0	0.0001494	3.48575	2	1526.82	1.56977	102.197	0
	High	LQFDSPVPHVR	5	1	1	O62619		0	158770145	0	0.0001494	3.24469	3	1294.69	-0.0630273	92.7304	0
	High	NAAALTEIRK	2	1	1	O62619		0	90058531	0	0.0001494	3.20607	2	1086.63	0.443109	45.5102	1
	High	DSLTcEVENGGSLGSR	2	1	1	O62619	C5(Carbamidomethyl)	0	1.91205e+07	0	0.0001494	2.79654	2	1680.74	-2.83136	109.411	0
	High	GDLGIEIPAEK	4	1	1	O62619		0	1.15868e+08	0	0.0001519	2.76239	2	1141.61	2.80785	111.535	0
	High	QGSGFTNTIR	2	1	1	O62619		0	570835098	0	0.0001494	2.73323	2	1080.54	-0.367428	52.2175	0
	High	NAAALTEIR	1	1	1	O62619		0	297699360	0	0.0001494	2.53888	2	958.531	-0.326193	59.8157	0
	High	GEYPLEcVLTMAK	4	1	1	O62619	C7(Carbamidomethyl)	0	7.15727e+07	0	0.0001494	2.02927	2	1510.72	-6.47108	174.551	0
	High	AEISDVANAVLDGADcVMLSGETAK	4	1	1	O62619	C16(Carbamidomethyl)	0	5.80389e+07	0	0.0001494	1.9495	3	2536.18	-2.5219	183.664	0
	High	EPGLGDWLK	4	1	1	O62619		0	1.12519e+07	0	0.0001494	1.81703	2	1014.53	-0.452712	137.008	0
	High	MMATGMNIAR	1	1	1	O62619		0	114477190	0	0.002428	1.61941	2	1095.51	0.500988	76.0263	0
	High	TGLIGGSGTAEIELK	1	1	1	O62619		0	4.83269e+06	0	0.0004995	1.52791	2	1445.79	4.8363	127.503	0
	High	SAFQVSK	1	1	1	O62619		0	5.07692e+07	0.001	0.02103	1.6941	2	766.409	-0.95684	40.6649	0
	High	GLVPLIYK	1	1	1	O62619		0	4.72503e+06	0.002	0.04417	1.09925	2	902.569	-1.72477	118.757	0
	High	IKLTTNK	1	1	1	O62619		0	7.16401e+06	0.003	0.06916	2.05	2	817.513	-1.64685	33.7804	1
	High	VFLAQK	1	1	1	O62619		0	177670910	0.006	0.1055	1.61621	2	705.429	-1.28561	44.5046	0
P05389	60S acidic ribosomal protein P2 OS=Drosophila melanogaster GN=RpLP2 PE=1 SV=1 - [RLA2_DROME]	172.626	44.25	1	6	6	73	1.07882e+09	113	11.75	4.70361
	A2	Sequence	# PSMs	# Proteins	# Protein Groups	Protein Group Accessions	Modifications	ΔCn	Area	q-Value	PEP	XCorr	Charge	MH+ [Da]	ΔM [ppm]	RT [min]	# Missed Cleavages
	High	EKLSSMPVGGGGAVAAADAAPAAAAGGDKK	8	1	1	P05389		0	709246584	0	2.74e-09	5.8741	3	2625.33	-0.134127	91.2758	2
	High	LSSMPVGGGGAVAAADAAPAAAAGGDKK	11	1	1	P05389		0	2337482234	0	8.468e-11	5.69293	3	2368.19	-0.923247	98.9002	1
	High	LSSmPVGGGGAVAAADAAPAAAAGGDKK	2	1	1	P05389	M4(Oxidation)	0	1.1301e+07	0	4.423e-05	4.93408	3	2384.17	-6.95069	82.1746	1
	High	EKLSSMPVGGGGAVAAADAAPAAAAGGDK	5	1	1	P05389		0	102804934	0	4.671e-05	4.75709	3	2497.24	1.64291	104.327	1
	High	LSSMPVGGGGAVAAADAAPAAAAGGDK	7	1	1	P05389		0	9.8549e+07	0	3.318e-06	4.08652	3	2240.1	0.603951	115.716	0
	High	ILSSVGVEVDAER	30	1	1	P05389		0	4.36014e+06	0	8.319e-08	2.86365	2	1373.73	-0.667828	192.834	0
	High	SIDDLIK	10	1	1	P05389		0	189734415	0	0.003846	1.9322	2	803.451	-0.501852	88.1388	0
P19889	60S acidic ribosomal protein P0 OS=Drosophila melanogaster GN=RpLP0 PE=1 SV=1 - [RLA0_DROME]	170.385	55.21	1	16	16	69	8.82179e+08	317	34.1809	6.94678
	A2	Sequence	# PSMs	# Proteins	# Protein Groups	Protein Group Accessions	Modifications	ΔCn	Area	q-Value	PEP	XCorr	Charge	MH+ [Da]	ΔM [ppm]	RT [min]	# Missed Cleavages
	High	APARPGAIAPLHVIIPAQNTGLGPEK	9	1	1	P19889		0	642314270	0	2.242e-12	7.30502	3	2588.47	1.50793	127.285	0
	High	GTIEIINDVPILKPGDK	12	1	1	P19889		0	4.13504e+08	0	3.374e-09	4.18619	2	1822.03	-0.262065	155.295	0
	High	FAAAASASAAPAAGGATEK	3	1	1	P19889		0	850467264	0	3.338e-09	3.47966	2	1619.8	-3.80854	62.3988	0
	High	TSFFQALSIPTK	12	1	1	P19889		0	1.26758e+08	0	0.0001494	3.46544	2	1339.72	-6.32269	167.302	0
	High	GHLENNPQLEK	2	1	1	P19889		0	1.15376e+09	0	7.638e-06	3.36036	2	1278.64	0.655029	38.9171	0
	High	cFIVGADNVGSK	7	1	1	P19889	C1(Carbamidomethyl)	0	461389002	0	8.825e-05	3.03121	2	1266.62	0.311542	88.1456	0
	High	VVELFDEFPK	11	1	1	P19889		0	1.71821e+08	0	0.0001494	2.61342	2	1222.64	0.352154	156.355	0
	High	EYIKDPSKFAAAASASAAPAAGGATEK	1	1	1	P19889		0	3.74292e+07	0	0.0001494	2.58455	3	2580.28	-3.73691	102.775	2
	High	GNVGFVFTK	5	1	1	P19889		0	265335515	0	0.0004011	2.41529	2	968.52	-0.0993684	92.2913	0
	High	EYIKDPSK	1	1	1	P19889		0	9.01135e+07	0	0.00232	1.67581	2	979.509	-0.636649	35.995	1
	High	GDLAEVR	1	1	1	P19889		0	1.80377e+08	0.003	0.07006	1.78214	2	759.399	-0.65295	41.1508	0
	High	QMQNIR	1	1	1	P19889		0	27040385	0.006	0.102	1.82912	2	789.404	-0.0117153	33.2414	0
	High	LLPHIK	1	1	1	P19889		0	4.40027e+08	0.008	0.1305	1.02306	2	720.476	-0.38073	47.8062	0
	Medium	DKLLESK	1	1	1	P19889		0	6.03874e+07	0.013	0.2276	2.02591	2	832.478	0.90903	33.4061	1
	Medium	AQYFIK	1	1	1	P19889		0	537423360	0.034	0.5011	1.4253	2	769.424	-0.420452	57.6349	0
	Medium	KPESESEEEDDDMGFGLFD	1	1	1	P19889		0	14125318	0.044	0.6044	1.03029	2	2175.87	6.16782	176.833	0
Q9VEG6	Chorion peroxidase OS=Drosophila melanogaster GN=Pxt PE=2 SV=3 - [PERC_DROME]	169.65	42.15	1	25	25	71	3.24021e+08	809	90.4814	6.90283
	A2	Sequence	# PSMs	# Proteins	# Protein Groups	Protein Group Accessions	Modifications	ΔCn	Area	q-Value	PEP	XCorr	Charge	MH+ [Da]	ΔM [ppm]	RT [min]	# Missed Cleavages
	High	VAGALHELNPSASDETLFQEAR	5	1	1	Q9VEG6		0	1.68365e+08	0	5.732e-12	7.24925	3	2355.16	1.16009	135.452	0
	High	ADHPGNQMIGcDDPNLPSVNLEAWR	1	1	1	Q9VEG6	C11(Carbamidomethyl)	0	0	0	4.321e-08	4.60276	3	2806.27	0.236324	167.958	0
	High	VTHFVDASPVYGSSDEASR	6	1	1	Q9VEG6		0	205214630	0	2.271e-06	4.34035	3	2023.94	0.960448	83.8013	0
	High	MESHEKPQIcDLPAGK	1	1	1	Q9VEG6	C10(Carbamidomethyl)	0	85989956	0	6.721e-09	4.1929	2	1839.87	-2.33573	56.2886	0
	High	FTETPLAHHcQPPPVcGNIR	2	1	1	Q9VEG6	C10(Carbamidomethyl); C16(Carbamidomethyl)	0	34082113	0	4.732e-06	3.90253	3	2331.1	-4.00279	80.6167	0
	High	TLYSQPMQQVDSSISQGLSR	8	1	1	Q9VEG6		0	6.10951e+07	0	6.069e-09	3.77857	2	2225.09	0.862593	159.26	0
	High	LHSFEQFPIEIAQK	3	1	1	Q9VEG6		0	25896795	0	0.0001494	3.47577	3	1686.89	1.66	130.137	0
	High	LSLVPSPDcQLSYGK	2	1	1	Q9VEG6	C9(Carbamidomethyl)	0	62532981	0	2.686e-05	3.30984	2	1663.84	1.65125	136.688	0
	High	MLPPAYEDGIWTPR	7	1	1	Q9VEG6		0	1.31101e+07	0	9.883e-06	3.21173	2	1645.8	0.295217	153.484	0
	High	IDEVVNIPDVMFNPSR	1	1	1	Q9VEG6		0	47596020	0	1.732e-06	3.12723	2	1844.92	-2.45958	177.941	0
	High	SMDGTcNNPEPQR	1	1	1	Q9VEG6	C6(Carbamidomethyl)	0	1.51578e+08	0	1.757e-05	3.06996	2	1505.61	0.446658	40.4853	0
	High	SLWGAAGQPMER	3	1	1	Q9VEG6		0	73053828	0	0.0001494	2.96934	2	1302.63	-0.646104	99.2735	0
	High	EQVPVEDFITNNVPIK	3	1	1	Q9VEG6		0	8.14843e+07	0	1.061e-05	2.91896	2	1841.96	-2.73791	174.85	0
	High	AHSSDGTPLLGAR	2	1	1	Q9VEG6		0	184831104	0	0.0001494	2.83657	2	1281.65	0.0463344	47.8091	0
	High	TLLSDVDRPHPK	2	1	1	Q9VEG6		0	1.46795e+08	0	0.0001494	2.78291	2	1377.75	0.111432	56.1562	0
	High	cVPQIQcPAHVR	2	1	1	Q9VEG6	C1(Carbamidomethyl); C7(Carbamidomethyl)	0	361867187	0	0.0001494	2.75714	3	1464.72	0.0860731	59.7275	0
	High	LEDGSLVQccSPEGK	5	1	1	Q9VEG6	C9(Carbamidomethyl); C10(Carbamidomethyl)	0	4.04982e+08	0	5.592e-05	2.72918	2	1678.74	-1.40711	78.1872	0
	High	SYNDYLELMGAPK	6	1	1	Q9VEG6		0	2.24223e+07	0	0.0001494	2.56836	2	1500.71	6.55116	160.965	0
	High	DLLPLTNDKK	4	1	1	Q9VEG6		0	1.16091e+08	0	0.0001494	2.35091	2	1156.66	-1.0529	72.9179	1
	High	cLPcSDGIR	2	1	1	Q9VEG6	C1(Carbamidomethyl); C4(Carbamidomethyl)	0	2.04591e+08	0	0.0001494	2.02506	2	1077.48	-2.05255	56.4345	0
	High	KcLPcSDGIR	1	1	1	Q9VEG6	C2(Carbamidomethyl); C5(Carbamidomethyl)	0	1.56137e+07	0	0.0002543	1.93435	2	1205.58	0.49498	42.7908	1
	High	ScFHSGDGR	1	1	1	Q9VEG6	C2(Carbamidomethyl)	0	2.86511e+06	0	0.0005394	1.86083	2	1022.41	-0.855387	28.3324	0
	High	EFYDDMLR	1	1	1	Q9VEG6		0	0	0	0.002374	1.11028	2	1088.47	-1.04977	130.983	0
	High	KEQVPVEDFITNNVPIK	1	1	1	Q9VEG6		0	6.47619e+06	0.002	0.03269	1.62059	3	1970.07	4.15659	149.517	1
	High	SGFPTILSPAVLDEAR	1	1	1	Q9VEG6		0	88921024	0.002	0.03313	1.1255	2	1672.89	0.656266	176.623	0
Q24560	Tubulin beta-1 chain OS=Drosophila melanogaster GN=betaTub56D PE=1 SV=2 - [TBB1_DROME]	165.276	49.22	3	6	17	75	1329210130	447	50.1151	4.85596
	A2	Sequence	# PSMs	# Proteins	# Protein Groups	Protein Group Accessions	Modifications	ΔCn	Area	q-Value	PEP	XCorr	Charge	MH+ [Da]	ΔM [ppm]	RT [min]	# Missed Cleavages
	High	EIVHIQAGQcGNQIGAK	6	1	1	Q24560	C10(Carbamidomethyl)	0	1736267530	0	1.726e-09	6.21153	2	1822.91	-9.79119	72.0578	0
	High	AVLVDLEPGTMDSVR	8	2	1	Q24560		0	1.34356e+08	0	9.927e-08	4.46764	2	1601.82	-0.0444502	148.045	0
	High	LTTPTYGDLNHLVSLTMSGVTTcLR	3	3	1	Q24560	C23(Carbamidomethyl)	0	2.51297e+07	0	6.314e-08	4.11909	3	2750.39	1.93893	182.197	0
	High	GHYTEGAELVDSVLDVVR	2	4	2	Q24560;P61857		0	1.98894e+07	0	2.174e-10	3.40439	2	1958.98	1.29725	177.239	0
	High	IREEYPDR	2	7	4	Q24560;P61857;P08841;Q8MST5		0	529173074	0	0.001873	3.03034	2	1077.53	0.457724	37.2429	1
	High	LAVNMVPFPR	6	7	4	Q24560;P61857;P08841;Q8MST5		0	2.45281e+08	0	0.0001494	2.9769	2	1143.63	-1.22341	139.347	0
	High	ALTVPELTQQMFDAK	5	5	3	Q24560;P61857;P08841		0	8.60769e+08	0	0.000113	2.73958	2	1691.88	5.69156	175.683	0
	High	NSSYFVEWIPNNVK	6	6	3	Q24560;P08841;Q8MST5		0	1.98318e+07	0	0.0001494	2.69815	2	1696.83	0.24771	167.185	0
	High	FPGQLNADLR	8	7	4	Q24560;P61857;P08841;Q8MST5		0	8.60885e+08	0	0.0001494	2.66785	2	1130.59	-1.04148	98.906	0
	High	IMNTYSVVPSPK	8	4	2	Q24560;P08841		0	471554226	0	0.0001494	2.62914	2	1335.7	1.31705	95.5534	0
	High	INVYYNEASGGK	3	2	1	Q24560		0	1164307224	0	6.983e-05	2.62312	2	1314.62	-9.37648	66.0118	0
	High	FPGQLNADLRK	1	7	4	Q24560;P61857;P08841;Q8MST5		0	0	0	0.00117	2.49236	3	1258.68	-6.0372	72.5428	1
	High	TAVcDIPPR	9	4	2	Q24560;P61857	C4(Carbamidomethyl)	0	360503643	0	0.0001494	2.17731	2	1028.52	0.653201	55.6226	0
	High	EVDEQMLNIQNK	2	4	2	Q24560;P61857		0	162804376	0	0.0001494	2.06555	2	1460.71	0.642782	99.2501	0
	High	NMMAAcDPR	2	5	3	Q24560;P61857;P08841	C6(Carbamidomethyl)	0	1087055636	0	0.0001685	1.9859	2	1065.43	-1.22978	50.024	0
	High	KEAEScDcLQGFQLTHSLGGGTGSGMGTLLISK	2	3	1	Q24560	C6(Carbamidomethyl); C8(Carbamidomethyl)	0	6.43931e+06	0	0.0001494	1.8641	3	3439.64	2.24347	164.324	1
	High	EAEScDcLQGFQLTHSLGGGTGSGMGTLLISK	2	3	1	Q24560	C5(Carbamidomethyl); C7(Carbamidomethyl)	0	3.37143e+08	0.003	0.06815	1.13156	3	3311.54	1.62966	176.505	0
Q9VMA3	Protein cup OS=Drosophila melanogaster GN=cup PE=1 SV=3 - [CUP_DROME]	165.13	45.75	1	29	29	71	2.51443e+08	1117	125.594	8.85107
	A2	Sequence	# PSMs	# Proteins	# Protein Groups	Protein Group Accessions	Modifications	ΔCn	Area	q-Value	PEP	XCorr	Charge	MH+ [Da]	ΔM [ppm]	RT [min]	# Missed Cleavages
	High	NKPNLISDESIIQSQPPQPQTEFQDPAIVNQR	2	1	1	Q9VMA3		0	9.8494e+07	0	4.252e-08	5.43774	3	3631.84	0.153434	160.654	0
	High	SENDTLHSNESSEDLSR	2	1	1	Q9VMA3		0	220790633	0	3.367e-11	5.28973	2	1919.82	0.983677	50.1778	0
	High	GKFEYPPPPPPPTPVQAPLATK	5	1	1	Q9VMA3		0	2.00059e+08	0	7.212e-10	5.1256	3	2329.26	1.25697	128.081	1
	High	IATNAGATDRPAHQQLPLPVEDQQDEVLTPAEK	4	1	1	Q9VMA3		0	2.64164e+08	0	2.623e-11	5.12232	3	3552.79	-0.889777	120.017	0
	High	ASTPYTQPSSMLScTAVScDLEHDSPR	2	1	1	Q9VMA3	C14(Carbamidomethyl); C19(Carbamidomethyl)	0	2.56085e+07	0	6.843e-09	4.90993	3	2997.3	-0.226327	143.102	0
	High	RPNTPVMGMSINR	1	1	1	Q9VMA3		0	15720564	0	7.183e-08	4.64241	2	1472.75	5.29793	70.6186	0
	High	HDTNNNHNVENMNNVMATEHQQQK	2	1	1	Q9VMA3		0	79574176	0	1.692e-11	4.46809	3	2847.23	-0.113048	50.4977	0
	High	RNSLNNVGETANK	1	1	1	Q9VMA3		0	8.92409e+06	0	0.0001494	4.28431	2	1416.72	0.172638	36.1469	1
	High	NQNEEPEWFScGPTSR	5	1	1	Q9VMA3	C11(Carbamidomethyl)	0	33193298	0	9.513e-08	4.18735	2	1937.8	-3.3749	111.408	0
	High	SLGHIGQMPSVDQLEAK	5	1	1	Q9VMA3		0	4.44634e+07	0	0.0001494	3.84671	3	1809.9	-6.59547	119.22	0
	High	NSLNNVGETANK	1	1	1	Q9VMA3		0	8.9587e+07	0	8.864e-05	3.58993	2	1260.62	-0.931673	40.5637	0
	High	HDTNNNHNVENMNNVMATEHQQQKEEK	3	1	1	Q9VMA3		0	4.49918e+07	0	6.555e-07	3.52833	4	3233.41	-0.856974	48.8235	1
	High	AVRPTTAPVVSSKPVK	2	1	1	Q9VMA3		0	8.49565e+07	0	0.0001494	3.48141	2	1636.97	-1.35229	45.4011	0
	High	IATcDDIELEGR	5	1	1	Q9VMA3	C4(Carbamidomethyl)	0	48149661	0	9.826e-06	3.44005	2	1391.65	1.01453	88.5861	0
	High	FGDNQNFQSFESNQPHFATQYK	5	1	1	Q9VMA3		0	1.07004e+08	0	0.0001494	3.22284	3	2634.16	-0.308217	129.954	0
	High	ATALNASQEHDDDEANSEK	1	1	1	Q9VMA3		0	2.38655e+07	0	0.0001494	2.93538	3	2044.87	0.543347	40.5874	0
	High	SQHMEEVNSK	1	1	1	Q9VMA3		0	4.77039e+06	0	0.0001494	2.79236	2	1188.53	-0.301079	29.4507	0
	High	HQAQQQYLNR	1	1	1	Q9VMA3		0	4.07111e+07	0	0.0001494	2.74223	2	1285.64	0.3352	35.7883	0
	High	EAVPEQQSSQVQQK	2	1	1	Q9VMA3		0	2.00391e+08	0	0.0001494	2.70628	2	1585.78	1.66987	40.9916	0
	High	QQYQQSQQQHPHQQPQQLNSLHQNNAGAVNSFNK	3	1	1	Q9VMA3		0	269373907	0	0.0001494	2.61458	5	3954.87	-0.82865	65.6376	0
	High	LDTIELcGFDEDEEK	3	1	1	Q9VMA3	C7(Carbamidomethyl)	0	7.88474e+06	0	0.0001494	2.44377	2	1812.79	0.4582	147.823	0
	High	IINLLAK	4	1	1	Q9VMA3		0	3.14548e+07	0	0.0006673	2.12217	2	784.53	1.34815	87.418	0
	High	QAINQGHGNNPEQPK	1	1	1	Q9VMA3		0	1.63235e+07	0	0.0001494	1.95912	2	1631.79	0.734868	33.2068	0
	High	EAITAVLQFTNTQQQQQQHK	2	1	1	Q9VMA3		0	6.16764e+07	0	0.0001494	1.95296	3	2341.19	0.641935	126.723	0
	High	ADTQLLLLR	2	1	1	Q9VMA3		0	4.97314e+06	0	0.0001494	1.78462	2	1042.63	0.200187	120.772	0
	High	AQMQAQSAISMLPNSGDEFH	3	1	1	Q9VMA3		0	2.36701e+07	0.001	0.01	1.30114	2	2161.96	-3.98125	155.906	0
	High	QNQILESISGEAIPMHGPSK	1	1	1	Q9VMA3		0	1.72134e+07	0.001	0.0186	1.08498	2	2136.08	1.48851	139.909	0
	High	STTANLNMNNNNNNEcMPAFFK	1	1	1	Q9VMA3	C16(Carbamidomethyl)	0	1.14984e+07	0.006	0.1041	0.78283	2	2546.09	-0.316864	145.854	0
	High	QQPQHNPQTQAPHQLSQEDLQAHANVIMR	1	1	1	Q9VMA3		0	51989063	0.009	0.143	1.77857	5	3344.62	-4.37822	92.4107	0
P14130	40S ribosomal protein S14 OS=Drosophila melanogaster GN=RpS14a PE=1 SV=1 - [RS14_DROME]	163.88	48.34	1	9	9	48	1.3024e+09	151	16.2547	10.3452
	A2	Sequence	# PSMs	# Proteins	# Protein Groups	Protein Group Accessions	Modifications	ΔCn	Area	q-Value	PEP	XCorr	Charge	MH+ [Da]	ΔM [ppm]	RT [min]	# Missed Cleavages
	High	ADRDEASPYAAMLAAQDVAEK	12	1	1	P14130		0	3.68315e+08	0	1.113e-10	6.27559	2	2222.05	3.88471	141.217	1
	High	VKADRDEASPYAAMLAAQDVAEK	4	1	1	P14130		0	5.10586e+07	0	3.121e-09	5.56053	3	2449.19	-4.52994	119.557	2
	High	VQKEEVQVQLGPQVR	8	1	1	P14130		0	1071494502	0	1.806e-06	5.0088	2	1736.97	0.0347735	74.9573	1
	High	IEDVTPIPSDSTR	8	1	1	P14130		0	233222473	0	4.418e-07	3.92751	2	1429.72	5.19788	92.1642	0
	High	DEASPYAAMLAAQDVAEK	7	1	1	P14130		0	1.85639e+07	0	6.355e-07	3.86439	2	1879.87	-4.0942	165.83	0
	High	TPGPGAQSALR	1	1	1	P14130		0	2467383976	0	0.00012	3.47638	2	1054.56	-0.0273644	45.4652	0
	High	IEDVTPIPSDSTRR	3	1	1	P14130		0	5.22038e+07	0	0.0002148	3.05868	2	1585.81	-1.96258	72.6377	1
	High	EEVQVQLGPQVR	3	1	1	P14130		0	4.08962e+07	0	0.0001494	2.67801	2	1381.74	-3.98676	95.1651	0
	High	TLGITALHIK	2	1	1	P14130		0	27217239	0	0.001211	1.35324	3	1066.66	-3.71081	91.2361	0
Q06559	40S ribosomal protein S3 OS=Drosophila melanogaster GN=RpS3 PE=1 SV=1 - [RS3_DROME]	163.122	73.17	1	22	22	90	7.66322e+08	246	27.4536	9.39307
	A2	Sequence	# PSMs	# Proteins	# Protein Groups	Protein Group Accessions	Modifications	ΔCn	Area	q-Value	PEP	XCorr	Charge	MH+ [Da]	ΔM [ppm]	RT [min]	# Missed Cleavages
	High	FVDGLMIHSGDPcNDYVETATR	4	1	1	Q06559	C13(Carbamidomethyl)	0	4.70804e+07	0	1.978e-10	4.96761	3	2497.11	0.877335	141.385	0
	High	KPLPDNVSVVEPK	7	1	1	Q06559		0	9.16414e+08	0	8.29e-07	4.78074	2	1421.8	-1.25756	73.9394	0
	High	IYETPETEYKIPPPSKPLDDLSEAK	9	1	1	Q06559		0	3.38858e+08	0	3.886e-07	4.61768	4	2860.45	0.418637	132.128	1
	High	GLcAIAQAESLR	5	1	1	Q06559	C3(Carbamidomethyl)	0	4.12166e+08	0	0.0001357	3.67983	2	1288.67	-1.0195	109.243	0
	High	ELAEDGYSGVEVR	9	1	1	Q06559		0	534570878	0	0.0001279	3.54661	2	1423.67	-0.643632	88.678	0
	High	IPPPSKPLDDLSEAK	5	1	1	Q06559		0	601470771	0	3.825e-07	3.43488	2	1606.87	0.803684	84.1958	0
	High	KFVSDGIFK	2	1	1	Q06559		0	5.69965e+07	0	0.001083	3.04989	2	1040.58	-1.40681	73.3844	1
	High	AELNEFLTR	8	1	1	Q06559		0	567287101	0	0.0001494	2.85088	2	1092.57	-0.152299	109.001	0
	High	GcEVVVSGK	1	1	1	Q06559	C2(Carbamidomethyl)	0	172749715	0	0.0001562	2.55261	2	934.466	-0.522677	37.9964	0
	High	LTGGLAVR	3	1	1	Q06559		0	5.72026e+08	0	0.0007577	2.45899	2	786.484	1.24375	50.9341	0
	High	TQQVLGEK	1	1	1	Q06559		0	9.00965e+07	0	0.007789	2.35065	2	902.492	-2.05446	35.8747	0
	High	QGVLGIK	2	1	1	Q06559		0	6.04918e+08	0	0.0009262	2.10346	2	714.451	0.459337	53.7133	0
	High	IYETPETEYK	5	1	1	Q06559		0	6.10401e+08	0	0.0001494	2.05705	2	1272.6	1.02491	64.7769	0
	High	IELYAEK	3	1	1	Q06559		0	0	0	0.003548	2.02363	2	865.466	-0.201131	60.1902	0
	High	FVSDGIFK	9	1	1	Q06559		0	143083498	0	0.000222	1.90031	2	912.483	-0.0666217	98.1526	0
	High	YIMESGAK	2	1	1	Q06559		0	299812535	0	0.000323	1.87507	2	898.434	-0.107794	42.0191	0
	High	AcYGVLR	2	1	1	Q06559	C2(Carbamidomethyl)	0	7.21864e+08	0	0.007537	1.81893	2	838.423	-0.748855	53.1485	0
	High	VMLPYDPK	8	1	1	Q06559		0	660687473	0	0.004787	1.80121	2	962.501	-0.419774	85.9532	0
	High	ELTAMVQK	2	1	1	Q06559		0	598693340	0	0.001219	1.44716	2	919.491	-0.701294	55.1351	0
	High	YKLTGGLAVR	1	1	1	Q06559		0	4.58694e+07	0.008	0.1286	1.88517	2	1077.63	-9.87753	66.3909	1
	Medium	KPLPDNVSVVEPKEEK	1	1	1	Q06559		0	6.2951e+06	0.033	0.492	1.50144	3	1807.98	0.492197	92.4272	1
	Medium	IRELTAMVQK	1	1	1	Q06559		0	53577573	0.044	0.6086	1.93082	2	1188.68	2.3251	62.7738	1
P35381	ATP synthase subunit alpha, mitochondrial OS=Drosophila melanogaster GN=blw PE=1 SV=2 - [ATPA_DROME]	160.778	47.46	3	29	29	79	7.34388e+08	552	59.3844	9.01221
	A2	Sequence	# PSMs	# Proteins	# Protein Groups	Protein Group Accessions	Modifications	ΔCn	Area	q-Value	PEP	XCorr	Charge	MH+ [Da]	ΔM [ppm]	RT [min]	# Missed Cleavages
	High	TGAIVDVPVGDELLGR	5	1	1	P35381		0	78034948	0	1.069e-08	4.58071	2	1610.87	-0.597399	167.855	0
	High	TSEQALLDTIAK	9	1	1	P35381		0	454993113	0	4.745e-07	4.00422	2	1289.7	0.448787	119.756	0
	High	EVAAFAQFGSDLDAATQQLLNR	3	1	1	P35381		0	1.15969e+07	0	7.484e-07	3.79458	3	2365.18	2.03762	184.621	0
	High	GHLDKMDPAK	2	1	1	P35381		0	5.37554e+07	0	0.0001494	3.4947	2	1111.56	0.809086	34.9451	1
	High	VVDALGNAIDGK	1	1	1	P35381		0	773815317	0	0.0001494	3.41772	2	1171.63	0.799507	88.4745	0
	High	SAEISNILEER	6	1	1	P35381		0	337734273	0	0.0001494	3.38351	2	1260.64	-0.845544	111.53	0
	High	AVDSLVPIGR	7	1	1	P35381		0	472504445	0	0.0001494	3.1473	2	1026.59	-0.471171	104.106	0
	High	DGAISEASDAK	2	1	1	P35381		0	252862224	0	0.0001494	3.03678	2	1063.49	-0.219529	38.9727	0
	High	RFNEAQDESK	1	1	1	P35381		0	2.08408e+07	0	0.002533	2.98071	2	1223.56	-0.839177	30.6509	1
	High	TALAIDTIINQK	3	1	1	P35381		0	110826291	0	0.0001494	2.85629	2	1300.75	0.631255	132.398	0
	High	VLSIGDGIAR	9	1	1	P35381		0	6.02181e+08	0	0.0001494	2.64374	2	1000.58	-0.153437	92.2947	0
	High	FNEAQDESK	1	1	1	P35381		0	2.13027e+07	0	0.0001494	2.58126	2	1067.46	0.224548	31.5828	0
	High	RTGAIVDVPVGDELLGR	1	1	1	P35381		0	0	0	0.0001494	2.57876	3	1766.99	5.88121	141.623	1
	High	EAYPGDVFYLHSR	4	1	1	P35381		0	4.56291e+07	0	0.0001494	2.57765	3	1553.74	-1.67942	113.886	0
	High	FNEAQDESKK	1	1	1	P35381		0	2.27122e+06	0	0.0001494	2.47021	2	1195.56	0.711593	28.8839	1
	High	ADLEETGR	1	1	1	P35381		0	4.69546e+07	0	0.0005155	2.2588	2	890.42	-1.11582	35.406	0
	High	APGIIPR	3	1	1	P35381		0	2.38919e+06	0	0.00162	2.0302	2	723.451	-0.18508	53.8971	0
	High	LELAQYR	2	1	1	P35381		0	3.0285e+08	0	0.001134	1.93002	2	892.489	-0.234564	69.4665	0
	High	VYGLNNIQADEMVEFSSGLK	1	1	1	P35381		0	4.06485e+07	0	0.0001494	1.86722	2	2214.07	-2.34122	177.919	0
	High	QMSLLLR	3	1	1	P35381		0	6.57162e+07	0	0.003457	1.73246	2	860.503	1.16346	93.0513	0
	High	STVAQIVK	2	1	1	P35381		0	800924104	0	0.008201	1.71235	2	845.509	-0.565038	48.3937	0
	High	EPMQTGIK	1	1	1	P35381		0	165578884	0	0.008546	1.66638	2	903.46	-0.996182	40.9475	0
	High	QGDIVKR	1	1	1	P35381		0	8.46183e+06	0	0.0002668	1.55176	2	815.473	-0.804952	28.6291	1
	High	QVAGSMK	1	1	1	P35381		0	1.32291e+06	0.001	0.0188	1.26233	2	720.371	0.037402	27.9313	0
	High	LKDIVAK	1	1	1	P35381		0	1.7171e+08	0.003	0.0676	2.46904	2	786.508	0.0752062	36.2775	1
	High	LTELLK	4	3	1	P35381		0	628424044	0.004	0.08362	1.92771	2	716.457	1.96989	59.31	0
	High	ELIIGDR	2	1	1	P35381		0	109245101	0.005	0.08572	1.64961	2	815.454	-9.63761	66.157	0
	High	QAVAYR	1	1	1	P35381		0	1.13836e+07	0.006	0.1065	1.57271	2	707.383	-0.24445	32.7349	0
	High	EFLQHIK	1	1	1	P35381		0	1.55354e+08	0.007	0.1117	1.46014	2	914.509	-0.749773	51.1358	0
P98163	Putative vitellogenin receptor OS=Drosophila melanogaster GN=yl PE=1 SV=2 - [YL_DROME]	156.114	27.82	1	39	39	91	2.10368e+08	1984	219.377	6.20166
	A2	Sequence	# PSMs	# Proteins	# Protein Groups	Protein Group Accessions	Modifications	ΔCn	Area	q-Value	PEP	XCorr	Charge	MH+ [Da]	ΔM [ppm]	RT [min]	# Missed Cleavages
	High	FEDKcEDVDEcKEQDDLcSQGcENTSGGYR	7	1	1	P98163	C5(Carbamidomethyl); C11(Carbamidomethyl); C18(Carbamidomethyl); C22(Carbamidomethyl)	0	74540025	0	0.0001494	4.33883	4	3630.41	1.56426	85.5361	2
	High	QAEITcPGEGHLcANGR	4	1	1	P98163	C6(Carbamidomethyl); C13(Carbamidomethyl)	0	172120662	0	1.035e-09	4.31888	2	1869.84	1.78843	59.3762	0
	High	cHMMPASGAEcFcPK	2	1	1	P98163	C1(Carbamidomethyl); C11(Carbamidomethyl); C13(Carbamidomethyl)	0	119100674	0	1.526e-08	4.0404	2	1782.68	-6.00952	75.5953	0
	High	AEAGVGFTTETGTVSSR	3	1	1	P98163		0	0	0	4.153e-05	3.7532	2	1669.8	0.104692	87.3496	0
	High	ATPAGAVcScFDGYR	5	1	1	P98163	C8(Carbamidomethyl); C10(Carbamidomethyl)	0	1.02216e+08	0	2.895e-08	3.6888	2	1631.69	-0.236635	103.11	0
	High	IDcSDGSDEHDKcVHR	2	1	1	P98163	C3(Carbamidomethyl); C13(Carbamidomethyl)	0	2.75766e+07	0	3.177e-07	3.66803	3	1929.78	0.373296	31.821	1
	High	SAGQFGGNYAGNDANAR	2	1	1	P98163		0	88483464	0	1.469e-07	3.61665	2	1669.74	3.55804	58.4053	0
	High	VcNNFPDcTNGHDEGPK	3	1	1	P98163	C2(Carbamidomethyl); C8(Carbamidomethyl)	0	1.89869e+08	0	5.305e-06	3.58545	2	1960.81	7.34002	52.825	0
	High	LGSVQTVRPDGTGR	2	1	1	P98163		0	2.46364e+08	0	0.0004403	3.57504	2	1442.77	1.48995	49.861	0
	High	LHALDGGGAGGDGDGGR	1	1	1	P98163		0	7.17604e+07	0	0.0001494	3.51781	2	1481.68	2.41476	41.2037	0
	High	cHSGEcLTMNHR	2	1	1	P98163	C1(Carbamidomethyl); C6(Carbamidomethyl)	0	3.42424e+07	0	0.0001494	3.35054	3	1501.61	-0.420572	35.3206	0
	High	TcVEALDcEFR	5	1	1	P98163	C2(Carbamidomethyl); C8(Carbamidomethyl)	0	48552236	0	0.0001494	3.33819	2	1399.6	-0.0423267	105.868	0
	High	QSASGDPMAQELLLESPSR	5	1	1	P98163		0	7.18532e+06	0	2.571e-11	3.1933	2	2015.97	0.682542	144.198	0
	High	KQWVcDGVDDcGDGSDER	3	1	1	P98163	C5(Carbamidomethyl); C11(Carbamidomethyl)	0	6.00531e+06	0	5.19e-07	3.05101	2	2097.82	-3.60355	68.4057	1
	High	DcGDGSDELScELEK	4	1	1	P98163	C2(Carbamidomethyl); C11(Carbamidomethyl)	0	13831515	0	5.63e-07	2.88075	2	1713.66	-1.36791	104.367	0
	High	cDAGQFQcR	1	1	1	P98163	C1(Carbamidomethyl); C8(Carbamidomethyl)	0	4.41183e+07	0	0.0001775	2.50979	2	1141.45	-0.79044	40.9002	0
	High	YEFMcQQDR	1	1	1	P98163	C5(Carbamidomethyl)	0	6754668	0	0.0001494	2.305	2	1276.51	0.403837	72.1561	0
	High	QVPDILVADMDDDAAK	2	1	1	P98163		0	1.32964e+07	0	7.591e-06	2.13039	2	1715.81	-1.58259	152.692	0
	High	ETcLTLSEVcDGHSDcSDGSDETDLcHSKPDcDAK	3	1	1	P98163	C3(Carbamidomethyl); C10(Carbamidomethyl); C16(Carbamidomethyl); C26(Carbamidomethyl); C32(Carbamidomethyl)	0	135891188	0	0.0001494	2.12856	5	4000.54	-1.92813	99.8127	0
	High	VPHSQIFR	1	1	1	P98163		0	45980008	0	0.001612	2.10906	2	983.541	-1.17851	45.9664	0
	High	GcLNLcEPQK	2	1	1	P98163	C2(Carbamidomethyl); C6(Carbamidomethyl)	0	194869780	0	0.0001497	2.09875	2	1218.56	-4.21957	62.4087	0
	High	DSSDELDcDYR	2	1	1	P98163	C8(Carbamidomethyl)	0	5.95138e+06	0	0.0005212	2.09439	2	1374.51	1.37355	70.6581	0
	High	ISYSNYR	1	1	1	P98163		0	88667220	0	0.0006227	1.67996	2	902.437	0.102879	49.4542	0
	High	FGDTAHR	1	1	1	P98163		0	1.81864e+06	0	0.0007462	1.62014	2	803.378	-1.52959	28.3457	0
	High	cEPGMFQcGSGScIAGSWEcDGR	1	1	1	P98163	C1(Carbamidomethyl); C8(Carbamidomethyl); C13(Carbamidomethyl); C20(Carbamidomethyl)	0	0	0	0.0001494	1.59111	2	2607.99	4.26151	145.007	0
	High	TVLDGMLK	4	1	1	P98163		0	21439841	0	0.004242	1.57527	2	876.483	-3.36859	103.417	0
	High	QWVcDGVDDcGDGSDER	2	1	1	P98163	C4(Carbamidomethyl); C10(Carbamidomethyl)	0	0	0	0.001955	1.56002	2	1969.73	2.17315	91.5625	0
	High	cVDSSLVcDGTNDcGDNSDELLcEATSR	5	1	1	P98163	C1(Carbamidomethyl); C8(Carbamidomethyl); C14(Carbamidomethyl); C23(Carbamidomethyl)	0	1.01296e+07	0	0.0001494	1.53659	3	3149.24	-0.314524	160.233	0
	High	TcIPIDFMcDGRPDcTDKSDEVAGcK	4	1	1	P98163	C2(Carbamidomethyl); C9(Carbamidomethyl); C15(Carbamidomethyl); C25(Carbamidomethyl)	0	5.55725e+06	0	0.0002213	1.49532	3	3047.27	-0.710942	129.201	1
	High	IYWVDAK	2	1	1	P98163		0	1.14532e+07	0	0.003322	1.44794	2	894.472	-0.453993	85.6787	0
	High	VLcSPNQFAcHSGEQcVDK	1	1	1	P98163	C3(Carbamidomethyl); C10(Carbamidomethyl); C16(Carbamidomethyl)	0	7.10801e+06	0	0.0002421	1.43235	3	2235.96	0.04058	73.6111	0
	High	VLcSPNQFAcHSGEQcVDKER	1	1	1	P98163	C3(Carbamidomethyl); C10(Carbamidomethyl); C16(Carbamidomethyl)	0	1.39454e+08	0	0.0001553	1.40714	4	2521.1	-0.712787	68.0013	1
	High	DGGcILQAK	1	1	1	P98163	C4(Carbamidomethyl)	0	1.15167e+08	0	0.002937	1.34224	2	961.48	2.88278	52.1532	0
	High	GSNDTFTTTSATSSFAAQQFSVPNALQR	1	1	1	P98163		0	9.37036e+06	0.002	0.02985	1.31812	3	2934.37	-5.1245	174.616	0
	High	DMLLQR	1	1	1	P98163		0	4.90275e+06	0.006	0.1051	1.34782	2	775.413	-0.705534	65.7802	0
	High	DcHDHSDEQHcEKFDK	1	1	1	P98163	C2(Carbamidomethyl); C11(Carbamidomethyl)	0	1.87137e+06	0.007	0.1095	0.51843	3	2086.8	1.15813	30.5945	1
	High	cEDVDEcKEQDDLcSQGcENTSGGYR	1	1	1	P98163	C1(Carbamidomethyl); C7(Carbamidomethyl); C14(Carbamidomethyl); C18(Carbamidomethyl)	0	0	0.008	0.1283	0.216505	3	3111.17	0.171709	79.2408	1
	Medium	HSHIDKIPLSGK	1	1	1	P98163		0	1.33988e+08	0.011	0.2035	1.36808	3	1331.74	0.217386	41.4686	1
	Medium	cMLMEK	1	1	1	P98163	C1(Carbamidomethyl)	0	39345434	0.014	0.2537	1.78373	2	811.35	-1.22024	46.8655	0
Q9W0S7	LD20211p OS=Drosophila melanogaster GN=Tudor-SN PE=1 SV=1 - [Q9W0S7_DROME]	153.838	35.85	1	31	31	71	3.14165e+08	926	103.037	8.04541
	A2	Sequence	# PSMs	# Proteins	# Protein Groups	Protein Group Accessions	Modifications	ΔCn	Area	q-Value	PEP	XCorr	Charge	MH+ [Da]	ΔM [ppm]	RT [min]	# Missed Cleavages
	High	EGRPTAEQQTLIELEDQAR	6	1	1	Q9W0S7		0	197390018	0	5.809e-07	5.26509	3	2184.09	-1.45993	122.694	0
	High	LHADFQSNPPIAGSYTPK	4	1	1	Q9W0S7		0	350824488	0	0.0001494	3.81463	3	1942.96	-1.61643	100.242	0
	High	VQcNLDYISPPRENFPEK	2	1	1	Q9W0S7	C3(Carbamidomethyl)	0	7.03027e+07	0	0.0001494	3.73863	3	2206.06	0.651439	114.576	1
	High	DKETGENVVESIVR	3	1	1	Q9W0S7		0	98373140	0	6.937e-06	3.71701	2	1574.8	0.264499	104.011	1
	High	YGDITQDDAPEFR	7	1	1	Q9W0S7		0	7.82746e+07	0	1.661e-05	3.66918	2	1526.67	-2.72674	108.344	0
	High	VQcNLDYISPPR	3	1	1	Q9W0S7	C3(Carbamidomethyl)	0	321797200	0	0.0001494	3.57007	2	1461.71	-1.1018	101.557	0
	High	LDADGKPDLSVK	3	1	1	Q9W0S7		0	2.69873e+08	0	8.609e-07	3.38	2	1257.67	-0.255084	60.4725	0
	High	GKWSPTASAADK	1	1	1	Q9W0S7		0	110622466	0	0.0001494	3.37055	2	1218.61	0.888762	40.0237	1
	High	SSAYDQLIAAEQQAIK	6	1	1	Q9W0S7		0	5.27603e+07	0	1.524e-06	3.36832	2	1735.89	-0.571389	163.848	0
	High	VNDLTVDHSR	2	1	1	Q9W0S7		0	120280522	0	0.0001494	3.28371	3	1155.57	-1.37351	38.4258	0
	High	SSRPALNGVPAQEGEPFGDEALTFTR	4	1	1	Q9W0S7		0	32648893	0	5.975e-06	3.25238	3	2746.34	-1.00244	155.691	0
	High	QVLSGDTVVIR	3	1	1	Q9W0S7		0	1.02742e+08	0	2.405e-05	2.84045	2	1186.68	0.0450393	89.6327	0
	High	WSPTASAADK	1	1	1	Q9W0S7		0	0	0	0.0001494	2.48764	2	1033.5	1.15148	49.1528	0
	High	AVVGTDGEEIVK	3	1	1	Q9W0S7		0	105214458	0	0.0001494	2.43869	2	1216.64	0.28791	74.9399	0
	High	AFSEDVLNHK	4	1	1	Q9W0S7		0	1.79291e+08	0	0.0001915	2.35283	3	1159.57	-5.87617	61.9717	0
	High	VQYLPSWQR	1	1	1	Q9W0S7		0	0	0	0.0001494	2.34385	2	1176.61	-1.38008	107.577	0
	High	AVVGTDGEEIVKAPPR	2	1	1	Q9W0S7		0	0	0	0.0006859	2.09927	3	1637.89	5.30746	78.6297	1
	High	EGLVSVR	1	1	1	Q9W0S7		0	1.30577e+08	0	0.007373	2.0719	2	759.436	0.14676	51.123	0
	High	ETGENVVESIVR	1	1	1	Q9W0S7		0	7.27363e+06	0	0.0001494	1.8925	2	1331.68	-0.991751	117.839	0
	High	RPGAGGDETKDEPWAWESR	1	1	1	Q9W0S7		0	1.95913e+07	0	0.0001494	1.88105	3	2143.98	1.81771	83.1	1
	High	cVDWSMAVMK	2	1	1	Q9W0S7	C1(Carbamidomethyl)	0	0	0	0.0001494	1.67372	2	1226.54	-1.24045	128.387	0
	High	DAPPAPTK	1	1	1	Q9W0S7		0	1.98474e+06	0	0.003764	1.45656	2	796.419	-1.17696	30.4119	0
	High	GNIAESLLR	1	1	1	Q9W0S7		0	4.37216e+07	0	0.0008847	1.28149	2	972.547	-0.409956	103.021	0
	High	TPAFNSK	1	1	1	Q9W0S7		0	7.35083e+06	0.001	0.01298	1.72658	2	764.394	-0.208026	34.8213	0
	High	LESLMSK	1	1	1	Q9W0S7		0	97744524	0.002	0.03711	2.23269	2	807.429	1.48193	50.9558	0
	High	ELVDQYK	2	1	1	Q9W0S7		0	4.04958e+07	0.002	0.05109	1.71112	2	894.456	-1.33973	51.3175	0
	High	SLSGIVK	1	1	1	Q9W0S7		0	127815563	0.002	0.04623	0.990033	2	703.436	0.985412	49.1496	0
	High	LESVNNSNFIGTILYPK	1	1	1	Q9W0S7		0	2.89365e+07	0.002	0.02809	0.959898	2	1909	-1.26941	174.659	0
	High	AIIEHVR	1	1	1	Q9W0S7		0	86956454	0.004	0.0743	1.37796	2	837.494	0.189845	39.9878	0
	High	KNIWTNYVEEVPKEK	1	1	1	Q9W0S7		0	1.86548e+07	0.006	0.09988	1.17101	3	1876.98	-0.569034	100.996	2
	Medium	YRQDDDQR	1	1	1	Q9W0S7		0	401252	0.021	0.3792	0.545667	2	1095.48	-1.26267	24.4772	1
Q9VHP0	ATP-dependent RNA helicase bel OS=Drosophila melanogaster GN=bel PE=1 SV=1 - [DDX3_DROME]	150.018	38.6	1	21	24	66	1.27213e+08	798	85.0293	7.53271
	A2	Sequence	# PSMs	# Proteins	# Protein Groups	Protein Group Accessions	Modifications	ΔCn	Area	q-Value	PEP	XCorr	Charge	MH+ [Da]	ΔM [ppm]	RT [min]	# Missed Cleavages
	High	MRPAVLYGGNNTSEQMR	2	1	1	Q9VHP0		0	124713052	0	3.119e-05	4.27701	3	1923.92	-0.409443	73.3191	0
	High	TSTNSVTGGVYVPPHLR	3	1	1	Q9VHP0		0	18746034	0	1.24e-07	4.18395	2	1784.94	4.90798	90.6141	0
	High	MGNLGVATSFFNEK	3	1	1	Q9VHP0		0	58461899	0	2.02e-06	3.91943	2	1514.73	1.45803	153.109	0
	High	IVEQLNMPPTGQR	1	1	1	Q9VHP0		0	0	0	2.191e-06	3.81056	2	1482.77	-0.519765	89.6745	0
	High	FEDNYNGGEFDSR	4	1	1	Q9VHP0		0	3.47723e+07	0	5.353e-07	3.58832	2	1549.62	-1.17203	87.8125	0
	High	GGGGNNNAADAESQGQGQGQGQGFDSR	4	1	1	Q9VHP0		0	3.585e+07	0	3.279e-11	3.52847	2	2564.07	-0.363295	54.4196	0
	High	QEIPSFMEDMSSDR	7	1	1	Q9VHP0		0	1.23345e+07	0	3.789e-08	3.33876	2	1671.69	-3.41354	144.887	0
	High	MLDMGFEPQIR	9	7	5	E1JJ68;Q9VHP0;Q9W3M7;Q8MZI3;Q7K4L8		0	4.2149e+07	0	0.0001494	3.31714	2	1336.64	-0.767836	145.389	0
	High	GGGGGSGSNLNEQTAEDGQAQQQQQPR	1	1	1	Q9VHP0		0	0	0	2.217e-08	3.29494	3	2699.2	-1.27885	54.5125	0
	High	SGDcPILVATAVAAR	2	1	1	Q9VHP0	C4(Carbamidomethyl)	0	2.17799e+07	0	2.014e-05	3.20065	2	1500.79	2.7707	132.475	0
	High	WKEGGGSNVDYTK	2	1	1	Q9VHP0		0	5.00767e+07	0	5.981e-05	3.09829	2	1440.68	2.04836	45.515	1
	High	WQEPERPAGFDGSEGGQSAGGNR	7	1	1	Q9VHP0		0	1.71229e+08	0	0.0001496	2.76554	3	2389.06	3.09576	82.0143	0
	High	GcHLIVATPGR	1	1	1	Q9VHP0	C2(Carbamidomethyl)	0	85696714	0	0.0001494	2.65207	2	1180.62	-2.22162	54.4505	0
	High	DLMAcAQTGSGK	4	2	2	Q9VHP0;P09052	C5(Carbamidomethyl)	0	0	0	0.0001494	2.62861	2	1238.55	-0.0926345	60.3837	0
	High	YDKPTPVQK	2	1	1	Q9VHP0		0	4.15376e+07	0	0.0001494	2.62648	2	1075.58	0.248712	34.0281	0
	High	HAIPIIINGR	1	1	1	Q9VHP0		0	1.86772e+07	0	0.0001494	2.4161	2	1103.67	4.26032	72.2812	0
	High	NDRWQEPERPAGFDGSEGGQSAGGNR	4	1	1	Q9VHP0		0	0	0	0.0001507	2.33953	4	2774.24	3.21851	75.458	1
	High	ELATQIFEEAK	1	1	1	Q9VHP0		0	7.62833e+06	0	0.0001494	2.28251	2	1278.67	6.3721	123.088	0
	High	QYPLGLVLAPTR	1	1	1	Q9VHP0		0	3.99216e+06	0	0.0001494	1.85971	2	1327.77	1.05779	149.997	0
	High	ELATQIFEEAKK	2	1	1	Q9VHP0		0	42556447	0	0.009087	1.84614	3	1406.74	-9.01229	98.7058	1
	High	GLDIPHVK	1	1	1	Q9VHP0		0	70094541	0	0.005605	1.84218	2	878.51	0.52816	64.8101	0
	High	FLVLDEADR	2	2	2	P26802;Q9VHP0		0	9.87186e+06	0	0.0001508	1.75352	2	1077.56	3.72112	113.672	0
	High	QTLMFSATFPK	1	1	1	Q9VHP0		0	5.658e+06	0.002	0.03555	1.33077	2	1270.65	-1.83263	137.629	0
	Medium	EREEALR	1	1	1	Q9VHP0		0	3.24163e+06	0.013	0.2277	2.39794	2	902.468	-1.04723	29.5611	1
P21187	Polyadenylate-binding protein OS=Drosophila melanogaster GN=pAbp PE=1 SV=3 - [PABP_DROME]	148.45	37.38	1	20	20	63	6.15212e+08	634	69.8816	9.30518
	A2	Sequence	# PSMs	# Proteins	# Protein Groups	Protein Group Accessions	Modifications	ΔCn	Area	q-Value	PEP	XCorr	Charge	MH+ [Da]	ΔM [ppm]	RT [min]	# Missed Cleavages
	High	NPPVPQLHQTQPIPQQLQGK	8	1	1	P21187		0	682341624	0	3.417e-06	4.92064	2	2248.22	1.20024	104.404	0
	High	GAQPQVQGTHAAAAAANNMR	3	1	1	P21187		0	9.23025e+08	0	2.347e-09	4.62746	2	1963.95	1.22497	60.466	0
	High	SLGYAYVNFQQPADAER	4	1	1	P21187		0	1.67099e+07	0	2.35e-06	3.92911	2	1928.92	0.929871	134.594	0
	High	LIASLLANAKPQEQK	3	1	1	P21187		0	112955080	0	0.0001494	3.84519	3	1623.94	-0.078897	93.515	0
	High	NLDDTIDDDRLR	8	1	1	P21187		0	2.11492e+08	0	0.0001494	3.79436	2	1460.7	1.35638	85.7282	1
	High	AITGQQTAAPNMQIPGAQIAGGAQQR	12	1	1	P21187		0	89652996	0	3.008e-11	3.68131	2	2578.31	-0.703172	130.925	0
	High	ALDTMNFDLVR	4	1	1	P21187		0	49849398	0	0.0001494	3.03951	2	1294.65	-0.587056	152.984	0
	High	KAHLASQYMR	1	1	1	P21187		0	2.31107e+07	0	0.0001494	2.99718	2	1204.62	-1.35506	38.5091	1
	High	FFGSQVATQMR	2	1	1	P21187		0	5.67163e+07	0	0.0001494	2.98841	2	1271.62	-0.0129864	101.817	0
	High	SGVGNVFIK	3	1	1	P21187		0	240268496	0	0.0001494	2.71768	2	920.52	0.0280602	75.165	0
	High	IAFSPYGNITSAK	4	1	1	P21187		0	191923156	0	0.0001494	2.69132	2	1368.72	0.197814	113.305	0
	High	MQQLGQIYQPNAASGFFVPTLPSNQR	2	1	1	P21187		0	9.79059e+07	0	0.0001494	2.37235	2	2892.46	4.42208	178.257	0
	High	VMTDEEGR	1	1	1	P21187		0	8.69721e+06	0	0.0001664	1.88915	2	936.409	-0.602691	32.0844	0
	High	EKELGEK	1	1	1	P21187		0	1.10998e+06	0	0.002993	1.66993	2	832.44	-0.920287	25.8011	1
	High	NLDDTIDDDR	1	1	1	P21187		0	1.07081e+07	0	0.0002544	1.63308	2	1191.51	-1.9151	68.8982	0
	High	LFTNVYVK	2	1	1	P21187		0	48614691	0	0.0004345	1.35076	2	983.556	0.379015	89.5519	0
	High	IMWSQR	1	1	1	P21187		0	0	0.002	0.03128	1.2062	2	820.413	-0.845885	54.6349	0
	High	QILGER	1	1	1	P21187		0	32870757	0.007	0.1183	1.6457	2	715.41	0.291313	40.0044	0
	Medium	KFEELK	1	1	1	P21187		0	84923541	0.011	0.1915	2.07333	2	793.446	0.167547	37.1378	1
	Medium	QQELKR	1	1	1	P21187		0	2.9762e+06	0.014	0.2558	1.60322	2	801.458	-0.318426	26.0286	1
Q9VIE8	Aconitase, isoform B OS=Drosophila melanogaster GN=Acon PE=2 SV=2 - [Q9VIE8_DROME]	146.572	43.46	2	25	25	71	149349676	787	85.3446	8.23584
	A2	Sequence	# PSMs	# Proteins	# Protein Groups	Protein Group Accessions	Modifications	ΔCn	Area	q-Value	PEP	XCorr	Charge	MH+ [Da]	ΔM [ppm]	RT [min]	# Missed Cleavages
	High	LDFNPLTDELTGADGKK	5	1	1	Q9VIE8		0	2.70239e+07	0	1.194e-08	4.95347	3	1833.92	0.81319	148.1	1
	High	VLYSHLDDPANQDIVR	6	1	1	Q9VIE8		0	131751928	0	9.51e-12	4.88129	2	1854.93	-1.00085	104.612	0
	High	VGLIGScTNSSYEDMGR	5	1	1	Q9VIE8	C7(Carbamidomethyl)	0	8.93969e+07	0	1.353e-08	4.28441	2	1845.81	-0.429756	113.712	0
	High	GHLDNISNNMFIGATNYENNEMNNIK	2	1	1	Q9VIE8		0	5.4637e+07	0	1.031e-05	3.46595	3	2967.33	-0.475641	159.548	0
	High	IPFNVTPGSEQIR	5	1	1	Q9VIE8		0	50377287	0	0.0001401	3.29906	2	1457.77	-0.547355	116.281	0
	High	NDANPATHcFVTSPELVTALSIAGR	2	1	1	Q9VIE8	C9(Carbamidomethyl)	0	7.36014e+07	0	6.122e-07	3.17751	3	2641.32	6.39857	175.902	0
	High	cTTDHISAAGPWLK	3	2	1	Q9VIE8	C1(Carbamidomethyl)	0	91211174	0	0.0001494	3.05918	2	1556.76	1.93192	90.997	0
	High	LNRPLTLSEK	1	1	1	Q9VIE8		0	3.34447e+07	0	0.0001494	3.0407	2	1170.68	-0.539874	51.2661	0
	High	WVAVGDENYGEGSSR	2	1	1	Q9VIE8		0	6.96039e+06	0	6.464e-08	2.7392	2	1625.72	1.45895	91.5008	0
	High	SKIPFNVTPGSEQIR	3	1	1	Q9VIE8		0	1.07666e+08	0	0.0001494	2.70693	2	1672.9	0.954395	97.4448	1
	High	LKAPFGDELPAK	3	1	1	Q9VIE8		0	1.06634e+08	0	0.0004033	2.7066	3	1285.71	-1.01189	90.801	1
	High	EVYDFLASTcAK	5	1	1	Q9VIE8	C10(Carbamidomethyl)	0	18847425	0	0.0001086	2.55504	2	1403.65	0.504233	127.943	0
	High	NGSWGGVPDVAR	4	1	1	Q9VIE8		0	4.41941e+07	0	0.0001494	2.47955	2	1214.59	-2.7936	93.3506	0
	High	ISLLNLK	4	2	1	Q9VIE8		0	2.2893e+07	0	0.001218	2.44248	2	800.524	-0.402312	108.163	0
	High	SLAPGKPVDAEIK	1	1	1	Q9VIE8		0	199580398	0	0.0001494	2.3722	2	1324.75	-0.0403011	60.4627	0
	High	FDSDVYLPYEK	4	1	1	Q9VIE8		0	2.42517e+07	0	0.0009194	2.28421	2	1375.64	-1.51736	127.79	0
	High	GFDPGQDTYTAPPPSGENVK	5	1	1	Q9VIE8		0	74626502	0	0.0001494	2.12092	2	2076.95	1.1726	99.4142	0
	High	NGYPMDIR	1	1	1	Q9VIE8		0	0	0	0.001347	1.85903	2	965.452	0.762809	70.5042	0
	High	VIGVNLTGK	1	1	1	Q9VIE8		0	5.22979e+07	0	0.0008349	1.56658	2	900.552	0.176487	73.8762	0
	High	VADILTVK	2	1	1	Q9VIE8		0	4.86396e+07	0	0.0004141	1.54942	2	858.53	0.766037	75.7304	0
	High	DGISEVFDK	2	1	1	Q9VIE8		0	0	0	0.0006268	1.40931	2	1009.48	-1.30053	104.706	0
	High	FGGTVLANAcGPcIGQWDR	2	2	1	Q9VIE8	C10(Carbamidomethyl); C13(Carbamidomethyl)	0	4.34408e+06	0.002	0.02637	1.35981	2	2078.94	-7.72111	156.973	0
	High	GVDSIScTGMATIcNMGAEIGATTSLFPFNQR	1	1	1	Q9VIE8	C7(Carbamidomethyl); C14(Carbamidomethyl)	0	3.10991e+06	0.007	0.1139	0.519304	3	3406.54	-3.92274	186.092	0
	Medium	NTIVTSYNR	1	2	1	Q9VIE8		0	116716702	0.013	0.2255	1.31943	2	1067.55	-0.228757	50.1244	0
	Medium	MADYLK	1	1	1	Q9VIE8		0	2.95646e+07	0.021	0.3843	1.37457	2	740.369	5.05902	51.4542	0
E1JGP0	Actin 57B, isoform C OS=Drosophila melanogaster GN=Act57B PE=2 SV=1 - [E1JGP0_DROME]	145.227	46.67	3	1	16	92	3379556318	360	40.2322	5.8335
	A2	Sequence	# PSMs	# Proteins	# Protein Groups	Protein Group Accessions	Modifications	ΔCn	Area	q-Value	PEP	XCorr	Charge	MH+ [Da]	ΔM [ppm]	RT [min]	# Missed Cleavages
	High	VAPEEHPVLLTEAPLNPK	17	7	4	P10987;P02572;E1JGP0;P10981		0	3352443296	0	1.985e-10	5.27006	2	1954.07	0.811814	111.25	0
	High	SYELPDGQVITIGNER	27	7	4	P10987;P02572;E1JGP0;P10981		0	931191348	0	3.045e-08	4.51969	2	1790.89	1.24035	153.599	0
	High	TTGIVLDSGDGVSHTVPIYEGYALPHAILR	2	6	4	P10987;P02572;E1JGP0;P10981		0	4.24447e+06	0	0.0001494	3.40025	3	3151.63	-3.23199	174.935	0
	High	HQGVMVGMGQK	3	7	4	P10987;P02572;E1JGP0;P10981		0	2.50021e+09	0	0.0001494	3.39346	2	1171.57	0.592061	43.2795	0
	High	HQGVmVGMGQK	2	7	4	P10987;P02572;E1JGP0;P10981	M5(Oxidation)	0	63933734	0	0.0001494	3.32577	2	1187.56	-1.91821	37.7866	0
	High	EITSLAPSTIK	4	2	1	E1JGP0		0	7.21378e+08	0	0.0001494	2.71888	2	1159.66	0.61145	88.4686	0
	High	GYSFTTTAER	3	7	4	P10987;P02572;E1JGP0;P10981		0	1013164700	0	0.0001494	2.63418	2	1132.53	0.595296	64.7048	0
	High	DSYVGDEAQSKR	1	6	4	P10987;P02572;E1JGP0;P10981		0	1.67678e+08	0	0.0001494	2.45419	2	1354.62	-0.767187	37.6728	1
	High	YPIEHGIITNWDDMEK	11	5	2	E1JGP0;P10981		0	5.21851e+08	0	0.0001494	2.40296	3	1960.91	0.478921	133.809	0
	High	AGFAGDDAPR	2	7	4	P10987;P02572;E1JGP0;P10981		0	3447264810	0	0.0001494	2.25583	2	976.447	-1.68819	44.7698	0
	High	AVFPSIVGRPR	1	8	4	P10987;P02572;E1JGP0;P10981		0	5.91925e+06	0	0.0001494	2.19006	3	1198.7	-1.19761	83.8228	0
	High	DSYVGDEAQSK	3	6	4	P10987;P02572;E1JGP0;P10981		0	736302874	0	0.0001494	2.16083	2	1198.52	-0.421507	41.7203	0
	High	IIAPPERK	1	6	3	P10987;E1JGP0;P10981		0	1.52495e+08	0	0.0009712	2.1453	2	923.566	-1.74311	37.8244	1
	High	DLTDYLMK	12	7	4	P10987;P02572;E1JGP0;P10981		0	6.02501e+07	0	0.001919	1.89447	2	998.486	-0.342305	151.042	0
	High	IIAPPER	1	6	3	P10987;E1JGP0;P10981		0	3338960848	0.001	0.01399	1.58486	2	795.471	-1.71777	46.9245	0
	High	cDVDIRK	1	7	4	P10987;P02572;E1JGP0;P10981	C1(Carbamidomethyl)	0	0	0.002	0.03693	2.25554	2	905.45	-0.741458	34.0504	1
	High	cDVDIR	1	7	4	P10987;P02572;E1JGP0;P10981	C1(Carbamidomethyl)	0	3.66254e+08	0.008	0.1326	1.30797	2	777.356	0.313203	40.2664	0
P07186	Chorion protein S19 OS=Drosophila melanogaster GN=Cp19 PE=2 SV=1 - [CH19_DROME]	144.853	67.63	1	7	7	57	6.06235e+08	173	18.5131	9.36377
	A2	Sequence	# PSMs	# Proteins	# Protein Groups	Protein Group Accessions	Modifications	ΔCn	Area	q-Value	PEP	XCorr	Charge	MH+ [Da]	ΔM [ppm]	RT [min]	# Missed Cleavages
	High	GSYAPEILRPIQVSGGYGGER	8	1	1	P07186		0	3.42655e+08	0	1.674e-12	5.05415	2	2206.12	-1.72965	132.643	0
	High	SYGQDSSAASAASSAAAAGAEGQQR	12	1	1	P07186		0	372533223	0	3.35e-12	4.79201	2	2299.02	2.81185	85.2837	0
	High	LFVPENQYGNQYVSQYSAPR	16	1	1	P07186		0	1.8077e+08	0	1.409e-09	3.96034	2	2360.13	1.76766	149.644	0
	High	WTVQPAGATLLYPGQNNYK	14	1	1	P07186		0	2.17757e+08	0	5.545e-08	3.44411	2	2121.08	0.0152349	153.466	0
	High	RGYNGGNYR	1	1	1	P07186		0	6.4043e+06	0	0.005311	3.02666	2	1056.5	0.813095	31.4782	1
	High	VILPIRPAAPVAK	3	1	1	P07186		0	2.75536e+08	0	0.0001494	2.73012	2	1344.87	-0.215075	90.4917	0
	High	AYVSPPEYSK	3	1	1	P07186		0	1103517308	0	0.0001494	2.13217	2	1140.56	-1.72541	63.6227	0
Q7KSU6	CG8036, isoform D OS=Drosophila melanogaster GN=CG8036 PE=4 SV=1 - [Q7KSU6_DROME]	144.212	40.86	3	23	23	56	4.17638e+08	580	63.0044	6.80029
	A2	Sequence	# PSMs	# Proteins	# Protein Groups	Protein Group Accessions	Modifications	ΔCn	Area	q-Value	PEP	XCorr	Charge	MH+ [Da]	ΔM [ppm]	RT [min]	# Missed Cleavages
	High	TSRPNTcVIYDNEEPFTIGR	11	2	1	Q7KSU6	C7(Carbamidomethyl)	0	297423650	0	6.374e-14	5.36271	2	2369.12	1.77843	124.647	0
	High	HVVNAVNEILKD	5	2	1	Q7KSU6		0	85497296	0	0.0001256	4.18711	2	1350.74	0.140122	90.8089	1
	High	IDSDLEGHPTPR	2	2	1	Q7KSU6		0	114209739	0	1.296e-05	3.89283	2	1336.65	-1.10622	50.2206	0
	High	TIPGSTIFYPSDAVSTER	9	2	1	Q7KSU6		0	117930716	0	1.942e-09	3.56768	2	1940.96	2.04309	151.048	0
	High	TGAAPDVDINNIK	5	2	1	Q7KSU6		0	421555479	0	0.0001494	3.41744	2	1327.69	0.32029	92.3172	0
	High	KIDSDLEGHPTPR	2	2	1	Q7KSU6		0	2.53035e+08	0	0.0001494	3.36202	2	1464.74	0.407767	45.232	1
	High	LGQSEATSLQHK	2	2	1	Q7KSU6		0	437487338	0	0.0001494	2.93181	2	1298.67	-3.27589	40.1735	0
	High	LGDSIATR	1	2	1	Q7KSU6		0	230719943	0	0.0001558	2.61432	2	832.451	-2.09283	43.1775	0
	High	DPSSDRFILSK	2	2	1	Q7KSU6		0	26924142	0	0.0002045	2.51634	2	1264.66	2.50532	73.1437	1
	High	HLEGLIVNK	1	2	1	Q7KSU6		0	0	0	0.008183	2.38854	2	1022.6	-0.894808	57.5482	0
	High	LAYGTALAK	2	3	1	Q7KSU6		0	393871224	0	0.0001686	2.35628	2	907.527	1.93444	62.9381	0
	High	AFHcAAITK	1	2	1	Q7KSU6	C4(Carbamidomethyl)	0	3.01737e+08	0	0.000153	2.35597	2	1018.51	-1.32104	41.1449	0
	High	SGPPSVLIDMFGISAR	1	2	1	Q7KSU6		0	6.87039e+06	0	8.929e-05	2.29312	2	1646.86	3.00987	181.397	0
	High	HLYVPTVPR	2	2	1	Q7KSU6		0	1.02411e+08	0	0.0001494	2.25112	2	1081.61	-0.600656	73.9518	0
	High	NKPTAIIAK	1	2	1	Q7KSU6		0	2.64491e+08	0	0.0005237	2.0901	2	955.594	0.268209	36.9041	0
	High	LTPKPVPK	1	2	1	Q7KSU6		0	6.52185e+07	0	0.0005234	2.00935	2	879.566	-0.405618	33.7603	0
	High	AVELAANTK	1	3	1	Q7KSU6		0	1.06635e+08	0	0.00146	1.55119	2	916.509	-0.529533	40.372	0
	High	LSSPPAYK	1	2	1	Q7KSU6		0	242463290	0	0.0005171	1.39786	2	862.467	-0.230614	43.3861	0
	High	IGQNNLR	1	2	1	Q7KSU6		0	4.63671e+07	0.001	0.01019	1.98628	2	814.453	-0.476415	36.0957	0
	High	DFPNIEDLDNWHGKPLGDK	2	2	1	Q7KSU6		0	3.9358e+06	0.001	0.02101	1.95722	3	2210.06	2.11901	159.059	0
	High	NcITVR	1	2	1	Q7KSU6	C2(Carbamidomethyl)	0	2.93084e+07	0.004	0.08416	1.97982	2	762.393	0.362851	36.4793	0
	High	AFDQIR	1	3	1	Q7KSU6		0	134302200	0.006	0.1056	1.32628	2	749.394	-0.0143216	47.6038	0
	Medium	GVcFIR	1	2	1	Q7KSU6	C3(Carbamidomethyl)	0	84049574	0.048	0.6113	0.973899	2	751.392	0.351631	60.5682	0
Q9W392	CG7033 OS=Drosophila melanogaster GN=CG7033 PE=2 SV=2 - [Q9W392_DROME]	143.351	52.71	2	24	24	56	2.43647e+08	535	58.0273	5.84619
	A2	Sequence	# PSMs	# Proteins	# Protein Groups	Protein Group Accessions	Modifications	ΔCn	Area	q-Value	PEP	XCorr	Charge	MH+ [Da]	ΔM [ppm]	RT [min]	# Missed Cleavages
	High	QATQVALEALTAAAQDNSSSDEKFR	1	1	1	Q9W392		0	60432141	0	2.583e-10	6.87752	3	2651.28	-2.98693	155.609	1
	High	QATQVALEALTAAAQDNSSSDEK	5	1	1	Q9W392		0	71352663	0	1.23e-07	6.22898	3	2348.13	2.15731	155.823	0
	High	VQDEEVGDGTTSVTVLASELLR	2	1	1	Q9W392		0	49851662	0	7.968e-14	6.08098	2	2318.18	4.26421	181.677	0
	High	LAYcTGGEIVSTFENPSLVK	6	1	1	Q9W392	C4(Carbamidomethyl)	0	67747255	0	1.316e-09	4.60235	2	2185.08	-1.39342	174.435	0
	High	NAGHVEVTNDGATILR	6	1	1	Q9W392		0	152070624	0	8.088e-10	4.34849	2	1666.85	-1.27239	74.0385	0
	High	ALLSLPTAIADNAGYDSAQLVSELR	2	1	1	Q9W392		0	2.02124e+07	0	2.025e-07	3.99297	3	2588.36	2.82283	183.966	0
	High	VMSIEHADFDGIER	5	1	1	Q9W392		0	4.02724e+07	0	0.0001184	3.51969	2	1618.75	-0.284308	109.828	0
	High	GATQQILDEADR	5	1	1	Q9W392		0	221027392	0	5.162e-05	3.13277	2	1316.64	0.324726	85.5111	0
	High	ILIANTPMDTDKIK	4	1	1	Q9W392		0	6.88238e+07	0	7.361e-05	3.08806	2	1572.86	-1.56273	101.165	1
	High	ILIANTPMDTDK	2	1	1	Q9W392		0	17057816	0	0.0001494	2.99818	2	1331.69	-0.681987	99.383	0
	High	NDLLNIAR	3	1	1	Q9W392		0	6.88269e+07	0	0.0001724	2.98509	2	928.52	-0.71938	91.7307	0
	High	SGGTLGDSFLDEGFLLDK	2	1	1	Q9W392		0	13722029	0	6.855e-05	2.83845	2	1870.9	-2.85551	180.638	0
	High	AVGVDNPAAK	1	1	1	Q9W392		0	9.64414e+07	0	0.0001494	2.49393	2	941.505	-0.343024	40.3782	0
	High	VLKNEAQEEK	1	1	1	Q9W392		0	1.13343e+07	0	0.0001494	2.45595	2	1187.63	0.0465492	29.6669	1
	High	IADLEMAEK	2	1	1	Q9W392		0	8.37099e+07	0	0.0001494	2.30975	2	1019.51	-0.759836	71.81	0
	High	cNVFINR	1	1	1	Q9W392	C1(Carbamidomethyl)	0	2.98356e+08	0	0.001546	2.21397	2	922.457	1.01651	56.971	0
	High	QVLMSASEAAEMILR	1	1	1	Q9W392		0	10831912	0	4.766e-05	2.1264	2	1648.85	3.31817	177.734	0
	High	LGEcDVIEQVMIGEDTLLR	1	1	1	Q9W392	C4(Carbamidomethyl)	0	3148268	0	7.121e-05	2.02852	2	2190.08	2.88343	184.646	0
	High	KPGVHQPQR	1	1	1	Q9W392		0	4.40059e+06	0	0.0002373	1.96163	2	1046.58	-0.753857	26.8503	0
	High	LKGSGELK	1	1	1	Q9W392		0	6.88097e+06	0	0.002664	1.63448	2	831.493	-0.703331	30.1055	1
	High	ILVDMSR	1	1	1	Q9W392		0	6.46924e+07	0.001	0.01016	1.97549	2	833.457	2.63915	70.3713	0
	High	IADLEMAEKEK	1	1	1	Q9W392		0	9.90239e+07	0.001	0.01475	1.30181	3	1276.65	0.174064	59.7378	1
	High	VDNIIR	1	1	1	Q9W392		0	58236566	0.009	0.1503	1.59259	2	729.425	-0.0832607	43.2951	0
	Medium	SIQIIK	1	2	1	Q9W392		0	211556450	0.022	0.3911	1.32863	2	701.456	0.0623563	53.7971	0
P10981	Actin-87E OS=Drosophila melanogaster GN=Act87E PE=1 SV=1 - [ACT5_DROME]	136.058	48.14	4	2	17	90	3379556318	376	41.7748	5.47803
	A2	Sequence	# PSMs	# Proteins	# Protein Groups	Protein Group Accessions	Modifications	ΔCn	Area	q-Value	PEP	XCorr	Charge	MH+ [Da]	ΔM [ppm]	RT [min]	# Missed Cleavages
	High	VAPEEHPVLLTEAPLNPK	17	7	4	P10987;P02572;E1JGP0;P10981		0	3352443296	0	1.985e-10	5.27006	2	1954.07	0.811814	111.25	0
	High	SYELPDGQVITIGNER	27	7	4	P10987;P02572;E1JGP0;P10981		0	931191348	0	3.045e-08	4.51969	2	1790.89	1.24035	153.599	0
	High	TTGIVLDSGDGVSHTVPIYEGYALPHAILR	2	6	4	P10987;P02572;E1JGP0;P10981		0	4.24447e+06	0	0.0001494	3.40025	3	3151.63	-3.23199	174.935	0
	High	HQGVMVGMGQK	3	7	4	P10987;P02572;E1JGP0;P10981		0	2.50021e+09	0	0.0001494	3.39346	2	1171.57	0.592061	43.2795	0
	High	HQGVmVGMGQK	2	7	4	P10987;P02572;E1JGP0;P10981	M5(Oxidation)	0	63933734	0	0.0001494	3.32577	2	1187.56	-1.91821	37.7866	0
	High	GYSFTTTAER	3	7	4	P10987;P02572;E1JGP0;P10981		0	1013164700	0	0.0001494	2.63418	2	1132.53	0.595296	64.7048	0
	High	DSYVGDEAQSKR	1	6	4	P10987;P02572;E1JGP0;P10981		0	1.67678e+08	0	0.0001494	2.45419	2	1354.62	-0.767187	37.6728	1
	High	YPIEHGIITNWDDMEK	11	5	2	E1JGP0;P10981		0	5.21851e+08	0	0.0001494	2.40296	3	1960.91	0.478921	133.809	0
	High	AGFAGDDAPR	2	7	4	P10987;P02572;E1JGP0;P10981		0	3447264810	0	0.0001494	2.25583	2	976.447	-1.68819	44.7698	0
	High	AVFPSIVGRPR	1	8	4	P10987;P02572;E1JGP0;P10981		0	5.91925e+06	0	0.0001494	2.19006	3	1198.7	-1.19761	83.8228	0
	High	DSYVGDEAQSK	3	6	4	P10987;P02572;E1JGP0;P10981		0	736302874	0	0.0001494	2.16083	2	1198.52	-0.421507	41.7203	0
	High	IIAPPERK	1	6	3	P10987;E1JGP0;P10981		0	1.52495e+08	0	0.0009712	2.1453	2	923.566	-1.74311	37.8244	1
	High	DLTDYLMK	12	7	4	P10987;P02572;E1JGP0;P10981		0	6.02501e+07	0	0.001919	1.89447	2	998.486	-0.342305	151.042	0
	High	IIAPPER	1	6	3	P10987;E1JGP0;P10981		0	3338960848	0.001	0.01399	1.58486	2	795.471	-1.71777	46.9245	0
	High	cDVDIRK	1	7	4	P10987;P02572;E1JGP0;P10981	C1(Carbamidomethyl)	0	0	0.002	0.03693	2.25554	2	905.45	-0.741458	34.0504	1
	High	cDVDIR	1	7	4	P10987;P02572;E1JGP0;P10981	C1(Carbamidomethyl)	0	3.66254e+08	0.008	0.1326	1.30797	2	777.356	0.313203	40.2664	0
	Medium	QEYDESGPGIVHR	1	3	1	P10981		0	0	0.017	0.3109	1.16117	2	1486.69	0.680391	61.5195	0
	Medium	EITALAPSTIK	1	3	1	P10981		0	50482884	0.033	0.4898	1.5883	2	1143.66	0.545576	90.4666	0
Q9VUC1	CG6603-PA, isoform A OS=Drosophila melanogaster GN=Hsc70Cb PE=2 SV=1 - [Q9VUC1_DROME]	133.803	47.01	2	29	29	71	2.51724e+08	804	88.4457	5.42725
	A2	Sequence	# PSMs	# Proteins	# Protein Groups	Protein Group Accessions	Modifications	ΔCn	Area	q-Value	PEP	XCorr	Charge	MH+ [Da]	ΔM [ppm]	RT [min]	# Missed Cleavages
	High	EAEEAAAAAEQAASEEKPGDQTNNTGEPADGQQEGADKK	3	1	1	Q9VUC1		0	0	0	0.0001494	4.57556	4	3942.75	4.81122	89.5991	1
	High	QLIEQVFNKPASTTLNQDEAVSR	7	2	1	Q9VUC1		0	1.13651e+08	0	4.903e-08	4.42852	3	2588.33	0.304937	129.498	0
	High	SGGIETLANDYSLR	5	2	1	Q9VUC1		0	4.64437e+07	0	2.097e-05	4.14564	2	1495.74	-0.0509717	133.889	0
	High	ATELPLEcTTHGFSPVDLSNYTQQESK	5	2	1	Q9VUC1	C8(Carbamidomethyl)	0	98948840	0	2.062e-10	3.93075	3	3052.42	0.0534491	170.974	0
	High	SQMEELcAPVLQR	5	2	1	Q9VUC1	C7(Carbamidomethyl)	0	4.2971e+07	0	2.024e-06	3.81948	2	1560.75	0.669821	116.341	0
	High	TADSPVQISAVR	4	2	1	Q9VUC1		0	2.90517e+08	0	4.901e-05	3.68374	2	1243.66	-1.21098	78.0564	0
	High	LKETSAAAMQTQVNDcVIAcPVFFTNAER	3	2	1	Q9VUC1	C16(Carbamidomethyl); C20(Carbamidomethyl)	0	4.15463e+06	0	1.155e-05	3.55965	3	3271.56	1.99936	167.123	1
	High	ASDYEQGPAAFDELK	3	2	1	Q9VUC1		0	30592018	0	4.133e-05	3.22266	2	1640.74	-0.736203	117.53	0
	High	MLASTWDQIGGR	6	2	1	Q9VUC1		0	2.91938e+07	0	0.0001494	3.20744	2	1334.65	-0.146976	120.011	0
	High	GAALQcAIMSPAVR	2	2	1	Q9VUC1	C6(Carbamidomethyl)	0	3.68673e+06	0	0.0001494	3.07458	2	1444.75	7.96479	109.705	0
	High	ATPSFVAFDGKK	3	2	1	Q9VUC1		0	42904726	0	0.0012	2.40116	3	1267.67	-1.1759	73.0546	1
	High	YVVEAEREK	1	2	1	Q9VUC1		0	1.92285e+07	0	0.007254	2.18185	2	1122.58	-0.312156	37.6045	1
	High	MIGNDQKETER	1	2	1	Q9VUC1		0	4.39098e+06	0	0.0001494	2.15126	2	1320.62	-3.82607	33.8631	1
	High	NQQVTNMK	1	2	1	Q9VUC1		0	5.00063e+06	0	0.001751	1.95886	2	962.473	0.72708	31.9872	0
	High	YVVEAER	1	2	1	Q9VUC1		0	8.06304e+07	0	0.004088	1.90667	2	865.44	-1.46652	42.2391	0
	High	NALEEFVYDMR	1	2	1	Q9VUC1		0	9.71854e+06	0	0.0001494	1.89191	2	1386.64	3.44812	175.975	0
	High	LMNETTATALAYGFYK	2	2	1	Q9VUC1		0	2.25908e+07	0	0.0001494	1.85275	2	1793.89	5.61671	164.934	0
	High	TATPPKDEANAEQNGGEPAANSGDK	1	2	1	Q9VUC1		0	0	0	0.0001494	1.84711	3	2469.11	-0.0653777	43.0147	1
	High	AQSWLDANLPK	5	2	1	Q9VUC1		0	4.3222e+07	0	0.0001494	1.69239	2	1242.65	0.181481	120.325	0
	High	NDLFEDKPR	2	2	1	Q9VUC1		0	1.07044e+08	0	0.002915	1.69126	3	1133.56	4.90559	51.4253	0
	High	IVSQLNDLENWLYEDGEDcER	1	2	1	Q9VUC1	C19(Carbamidomethyl)	0	3.99803e+06	0	0.0001494	1.59421	2	2597.15	2.59297	181.448	0
	High	DIDLALGDYFAK	1	2	1	Q9VUC1		0	1.2275e+07	0	0.001078	1.09302	2	1340.67	-0.0417162	180.057	0
	High	LQGGPFER	1	2	1	Q9VUC1		0	2.65777e+08	0.001	0.02403	1.03752	2	903.464	-4.56171	54.1271	0
	High	LQALHQK	1	2	1	Q9VUC1		0	9.77973e+06	0.002	0.05126	1.75617	2	837.494	-0.0168496	30.9186	0
	High	EAEEAAAAAEQAASEEKPGDQTNNTGEPADGQQEGADK	1	1	1	Q9VUC1		0	0	0.002	0.03876	1.01685	3	3814.63	-1.37596	99.7152	0
	High	LLTEIEK	2	2	1	Q9VUC1		0	60593124	0.008	0.1371	1.21183	2	845.498	0.37285	60.387	0
	Medium	FTQSPR	1	2	1	Q9VUC1		0	0	0.013	0.2448	1.73933	2	735.378	-0.547988	30.399	0
	Medium	KEAEEAAAAAEQAASEEKPGDQTNNTGEPADGQQEGADKK	1	1	1	Q9VUC1		0	0	0.021	0.3808	1.84516	4	4070.83	1.24155	82.047	2
	Medium	LLTINR	1	2	1	Q9VUC1		0	1.98878e+08	0.023	0.4161	1.64865	2	729.462	0.916624	55.038	0
P46223	60S ribosomal protein L7a OS=Drosophila melanogaster GN=RpL7A PE=1 SV=2 - [RL7A_DROME]	133.283	41.33	1	18	18	50	1.26942e+09	271	30.7127	10.7114
	A2	Sequence	# PSMs	# Proteins	# Protein Groups	Protein Group Accessions	Modifications	ΔCn	Area	q-Value	PEP	XCorr	Charge	MH+ [Da]	ΔM [ppm]	RT [min]	# Missed Cleavages
	High	KPSYVSAGTNTVTK	2	1	1	P46223		0	2.74037e+08	0	3.979e-14	6.2219	2	1452.77	-0.585836	43.6385	0
	High	TcTTLALTTVDNNDKANFGK	7	1	1	P46223	C2(Carbamidomethyl)	0	1084271550	0	2.73e-07	5.52823	2	2184.04	-8.7691	102.42	1
	High	KTcTTLALTTVDNNDKANFGK	3	1	1	P46223	C3(Carbamidomethyl)	0	48772132	0	2.145e-07	4.81292	3	2312.15	-0.501458	83.6055	2
	High	KKPSYVSAGTNTVTK	3	1	1	P46223		0	675596553	0	8.703e-11	4.51926	2	1580.87	0.465905	38.531	1
	High	TcTTLALTTVDNNDK	7	1	1	P46223	C2(Carbamidomethyl)	0	166424835	0	2.716e-07	3.61795	2	1666.8	-0.128244	93.5392	0
	High	KTcTTLALTTVDNNDK	5	1	1	P46223	C3(Carbamidomethyl)	0	2.23582e+08	0	1.989e-05	3.59963	2	1794.88	-6.23963	67.3687	1
	High	KVVNQLFEK	1	1	1	P46223		0	1.14703e+09	0	0.0001494	3.41877	2	1104.64	-0.386217	53.2425	1
	High	VPPPIHQFSQTLDK	2	1	1	P46223		0	309340874	0	3.256e-05	3.21945	2	1606.86	0.747825	89.4158	0
	High	KVAPAPLAVK	1	1	1	P46223		0	691683079	0	0.0001494	3.13135	2	993.644	-1.38748	44.5753	1
	High	KMGVPYcIVK	4	1	1	P46223	C7(Carbamidomethyl)	0	91485629	0	0.0001494	3.07884	2	1194.64	-0.637032	74.2545	1
	High	TNFNERHEEIR	2	1	1	P46223		0	2.11514e+07	0	0.0006146	3.05279	2	1444.7	2.60228	38.7281	1
	High	NFGIGQNVQPK	4	1	1	P46223		0	1.32367e+09	0	0.0001494	2.63027	2	1201.63	-0.878843	73.5502	0
	High	LKVPPPIHQFSQTLDK	1	1	1	P46223		0	1.88139e+07	0	0.0001494	2.37665	2	1848.04	0.868493	102.857	1
	High	VVNQLFEK	3	1	1	P46223		0	331904154	0	0.003019	1.96831	2	976.547	1.18743	68.8692	0
	High	MGVPYcIVK	2	1	1	P46223	C6(Carbamidomethyl)	0	279682346	0	0.0002482	1.81121	2	1066.54	0.201434	100.851	0
	High	VAPAPLAVK	1	1	1	P46223		0	1337564739	0	0.0009203	1.63721	2	865.549	-1.66415	54.9102	0
	High	TNFNER	1	1	1	P46223		0	1.20826e+07	0.003	0.0644	1.94353	2	780.365	1.31766	32.0705	0
	Medium	YRPESPLAK	1	1	1	P46223		0	0	0.016	0.3011	2.11826	2	1060.58	-0.183448	45.7853	0
Q8T0L3	GH24511p OS=Drosophila melanogaster GN=Uba1 PE=2 SV=1 - [Q8T0L3_DROME]	132.74	24.85	1	25	25	66	1.7241e+08	1191	130.676	5.2876
	A2	Sequence	# PSMs	# Proteins	# Protein Groups	Protein Group Accessions	Modifications	ΔCn	Area	q-Value	PEP	XCorr	Charge	MH+ [Da]	ΔM [ppm]	RT [min]	# Missed Cleavages
	High	AEAScAQLAELNNYVR	7	1	1	Q8T0L3	C5(Carbamidomethyl)	0	6.39016e+07	0	2.902e-09	5.37267	2	1808.86	0.754183	131.202	0
	High	QSQGSGDDVSTSSAVEK	1	1	1	Q8T0L3		0	2.40109e+07	0	9.4e-08	4.29248	2	1681.75	-0.468256	40.7172	0
	High	TVSHTGPLTEEFLR	7	1	1	Q8T0L3		0	1.27572e+08	0	2.208e-06	3.90557	3	1586.82	-0.657271	99.3923	0
	High	MNPEVNVTAYELR	3	1	1	Q8T0L3		0	49658943	0	5.668e-07	3.68107	2	1535.76	4.16295	124.922	0
	High	LDGVANALDNVDAR	2	1	1	Q8T0L3		0	54522626	0	1.956e-06	3.6776	2	1442.72	0.730287	115.529	0
	High	VVVLTNSDGEEQQR	3	1	1	Q8T0L3		0	0	0	1.008e-06	3.57372	2	1573.78	-0.650696	59.8934	0
	High	IETNEAAAAASANNFDDGELDQDRVDK	6	1	1	Q8T0L3		0	203604411	0	0.0001494	3.5311	3	2879.29	-0.986768	117.623	1
	High	QSAENAAQYIADPQFTER	4	1	1	Q8T0L3		0	5.0261e+07	0	4.547e-09	3.39711	2	2038.95	1.99015	130.536	0
	High	LPLPMSEVVR	6	1	1	Q8T0L3		0	5.5777e+07	0	0.0001494	2.98398	2	1140.64	0.0785688	124.575	0
	High	IcSGNTcPLDAAVGGIVAQEVLK	2	1	1	Q8T0L3	C2(Carbamidomethyl); C7(Carbamidomethyl)	0	1.25586e+08	0	1.502e-05	2.75256	2	2372.2	1.29683	178.27	0
	High	LPGIQPLEILDSIK	1	1	1	Q8T0L3		0	8.44334e+06	0	8.954e-06	2.70984	2	1535.91	1.63203	181.918	0
	High	NRAEAScAQLAELNNYVR	1	1	1	Q8T0L3	C7(Carbamidomethyl)	0	4.55053e+06	0	0.0001328	2.49928	2	2079.01	3.41243	111.102	1
	High	SGGVATQVK	1	1	1	Q8T0L3		0	6.35704e+06	0	0.0001494	2.31458	2	846.468	0.147568	31.6152	0
	High	AEVYGIEQVR	1	1	1	Q8T0L3		0	20701919	0	0.002319	2.06919	2	1163.6	-6.64781	80.2089	0
	High	LKQSQGSGDDVSTSSAVEK	1	1	1	Q8T0L3		0	8.07772e+06	0	0.0001494	1.92783	2	1922.93	-0.771097	40.8066	1
	High	DAFEGVFK	6	1	1	Q8T0L3		0	1.2171e+07	0	0.001361	1.83157	2	912.446	0.00360672	115.314	0
	High	ETIAELVQK	3	1	1	Q8T0L3		0	3.42536e+07	0	0.0004476	1.511	2	1030.57	-4.87857	92.3962	0
	High	VFSEDFFGK	2	1	1	Q8T0L3		0	9.26596e+06	0	0.0001628	1.48087	2	1075.51	-0.428168	128.33	0
	High	LYWEDQYVNQIK	2	1	1	Q8T0L3		0	0	0	0.0002935	1.47904	2	1598.78	-4.81745	142.5	0
	High	IISELLK	2	1	1	Q8T0L3		0	3.6172e+07	0.001	0.01998	2.04817	2	815.524	0.758151	89.3323	0
	High	NVILGGVK	1	1	1	Q8T0L3		0	186053472	0.001	0.01923	1.6969	2	799.506	3.49589	58.2117	0
	Medium	NRETIAELVQK	1	1	1	Q8T0L3		0	33026876	0.011	0.1951	2.57493	2	1300.72	-0.586056	65.7569	1
	Medium	RLEPHER	1	1	1	Q8T0L3		0	988257	0.028	0.4465	1.52783	2	936.502	0.644113	27.4833	1
	Medium	QLYVLGHDAMR	1	1	1	Q8T0L3		0	0	0.03	0.4612	1.49534	3	1302.66	-0.994801	81.9687	0
	Medium	MANSDILLSGLGGLGLEIAK	1	1	1	Q8T0L3		0	9.24152e+06	0.03	0.4599	0.779692	2	1972.08	1.83438	183.689	0
P92177	14-3-3 protein epsilon OS=Drosophila melanogaster GN=14-3-3epsilon PE=1 SV=2 - [1433E_DROME]	130.371	60.69	1	18	20	62	959679229	262	29.7798	4.77979
	A2	Sequence	# PSMs	# Proteins	# Protein Groups	Protein Group Accessions	Modifications	ΔCn	Area	q-Value	PEP	XCorr	Charge	MH+ [Da]	ΔM [ppm]	RT [min]	# Missed Cleavages
	High	AASDIAMNDLPPTHPIR	4	1	1	P92177		0	337438692	0	1.733e-07	4.55742	2	1818.92	0.00238913	105.859	0
	High	EENKGAEEKLEMIK	4	1	1	P92177		0	514795794	0	1.08e-08	4.28282	2	1647.83	0.557416	57.1483	2
	High	KDAAENSLIAYK	2	1	1	P92177		0	0	0	0.0001494	4.17995	2	1322.7	1.66472	59.1433	1
	High	LAEQAERYDEMVEAMK	4	1	1	P92177		0	82032048	0	0.0001494	4.07699	2	1912.88	0.609913	122.822	1
	High	AAFDDAIAELDTLSEESYK	6	1	1	P92177		0	1.10151e+08	0	0.0001494	3.68355	3	2087.98	6.18707	182.85	0
	High	HLIPcATSGESK	3	1	1	P92177	C5(Carbamidomethyl)	0	1459208144	0	0.0001494	3.24564	2	1299.64	0.236149	45.6907	0
	High	GAEEKLEMIK	2	1	1	P92177		0	1.58255e+08	0	0.0001494	3.14661	2	1147.6	-2.42952	61.7973	1
	High	YLAEFATGSDR	5	1	1	P92177		0	90199840	0	0.0001494	3.10351	2	1229.58	0.11409	86.9897	0
	High	YLAEFATGSDRK	2	1	1	P92177		0	3.22321e+08	0	0.0001494	2.99413	2	1357.68	1.00296	61.6815	1
	High	IITSIEQKEENKGAEEK	1	1	1	P92177		0	12832649	0	1.516e-05	2.92224	2	1946.02	4.75025	46.8773	2
	High	DAAENSLIAYK	6	1	1	P92177		0	256247606	0	0.0001494	2.7283	2	1194.6	0.616421	90.3307	0
	High	NLLSVAYK	6	2	2	P92177;P29310		0	3.25717e+08	0	0.0004607	2.41042	2	907.525	-0.273936	90.7826	0
	High	DSTLIMQLLR	2	2	2	P92177;P29310		0	36104459	0	0.0001494	2.39577	2	1189.67	4.98998	179.73	0
	High	DIcSDILNVLEK	2	1	1	P92177	C3(Carbamidomethyl)	0	3.0666e+07	0	0.0001494	2.26363	2	1418.72	1.99786	184.216	0
	High	YDEMVEAMK	2	1	1	P92177		0	0	0	0.0001612	2.17027	2	1115.48	1.60362	76.5817	0
	High	IITSIEQKEENK	1	1	1	P92177		0	1.19914e+08	0	0.005898	2.15644	2	1431.77	2.44259	47.615	1
	High	IITSIEQK	3	1	1	P92177		0	905033749	0	0.0003486	1.79386	2	931.545	-0.552394	53.2455	0
	High	VASMDVELTVEER	5	1	1	P92177		0	775446	0	0.0001494	1.69868	2	1477.72	-1.89103	206.969	0
	High	LAEQAER	1	1	1	P92177		0	6594293	0	0.0008332	1.61292	2	816.421	-0.427971	29.4117	0
	High	MKGDYHR	1	1	1	P92177		0	2.0991e+06	0	0.0004956	1.20721	2	906.425	-0.387328	25.7946	1
Q9VN44	FI07923p OS=Drosophila melanogaster GN=Karybeta3 PE=2 SV=1 - [Q9VN44_DROME]	127.229	26.52	1	22	22	58	1.57402e+08	1105	123.482	4.729
	A2	Sequence	# PSMs	# Proteins	# Protein Groups	Protein Group Accessions	Modifications	ΔCn	Area	q-Value	PEP	XCorr	Charge	MH+ [Da]	ΔM [ppm]	RT [min]	# Missed Cleavages
	High	QVESNPEVMAAcASTLSPEQQQALQDAYR	5	1	1	Q9VN44	C12(Carbamidomethyl)	0	1.12305e+07	0	7.899e-10	5.54947	3	3221.49	0.364813	163.117	0
	High	VQAHAGAALVNFSEDcPK	4	1	1	Q9VN44	C16(Carbamidomethyl)	0	93937620	0	1.078e-08	4.46237	2	1913.91	-3.75638	89.8544	0
	High	TAAAESLPYLLDcAK	7	1	1	Q9VN44	C13(Carbamidomethyl)	0	77412713	0	5.771e-07	4.36221	2	1622.81	-0.306715	150.326	0
	High	VTHLLGNIQNGQQSEEAR	3	1	1	Q9VN44		0	108464944	0	2.278e-08	4.12579	2	1994.01	0.480312	68.0884	0
	High	QFEQYLPLVMGPVMR	2	1	1	Q9VN44		0	6.82359e+06	0	5.274e-07	3.39423	2	1807.92	-3.14123	180.713	0
	High	cIETLGPNcLNEDAMK	5	1	1	Q9VN44	C1(Carbamidomethyl); C9(Carbamidomethyl)	0	6.34349e+07	0	4.356e-06	3.16524	2	1864.83	0.993065	121.449	0
	High	FIIQNANSDDLR	3	1	1	Q9VN44		0	157471112	0	0.0001012	3.12759	2	1405.71	-1.30433	100.858	0
	High	KIcEVVAEVAR	1	1	1	Q9VN44	C3(Carbamidomethyl)	0	8.00677e+06	0	0.0001494	2.9986	2	1273.69	0.232249	71.6713	1
	High	EGFAEYAEDVVR	2	1	1	Q9VN44		0	1.15257e+07	0	0.0001369	2.96507	2	1384.64	3.3398	145.733	0
	High	SMDAGSDPEVR	1	1	1	Q9VN44		0	9.848e+07	0	0.0001494	2.6494	2	1163.5	0.841186	43.8923	0
	High	AQFLPAFEQVAPHFVK	2	1	1	Q9VN44		0	2.61076e+06	0	1.948e-05	2.55844	3	1828.98	3.02046	166.45	0
	High	ASAcEMLVcYAR	2	1	1	Q9VN44	C4(Carbamidomethyl); C9(Carbamidomethyl)	0	1.72117e+07	0	0.0001494	2.43358	2	1430.62	-0.059539	117.409	0
	High	VIVTEPEPDVQSELLNSLAK	2	1	1	Q9VN44		0	1.91479e+08	0	0.0001494	2.25583	2	2181.17	3.05669	177.572	0
	High	VVEAQSATGTR	1	1	1	Q9VN44		0	1.5388e+07	0	0.0001494	2.21741	2	1118.58	-0.287675	34.3341	0
	High	LLEPSRPVADR	2	1	1	Q9VN44		0	1.23257e+08	0	0.0004324	2.10892	3	1252.7	0.624643	52.1472	0
	High	YAAcNAIGQMSTDFAQTFEK	3	1	1	Q9VN44	C4(Carbamidomethyl)	0	15818702	0	0.0001494	2.02437	2	2253	0.103696	177.466	0
	High	QVLEIINK	3	1	1	Q9VN44		0	38443470	0	0.0006764	1.68532	2	956.576	-1.5199	81.2734	0
	High	LLIEMTENcPK	4	1	1	Q9VN44	C9(Carbamidomethyl)	0	4.13482e+07	0	0.0001494	1.61727	2	1347.66	-0.207018	103.57	0
	High	MLTIVK	3	1	1	Q9VN44		0	45996802	0	0.009307	1.2309	2	704.438	1.20776	60.2913	0
	High	QMLPMLK	1	1	1	Q9VN44		0	11870147	0.002	0.04342	1.19148	2	860.473	-0.197804	94.378	0
	High	HFADMLPR	1	1	1	Q9VN44		0	52305099	0.005	0.08771	1.94404	2	986.485	-3.07614	77.1648	0
	High	LMPcLK	1	1	1	Q9VN44	C4(Carbamidomethyl)	0	7.51038e+07	0.005	0.09427	1.40293	2	761.406	1.2267	59.3828	0
O61380	Eukaryotic translation initiation factor 4G, isoform A OS=Drosophila melanogaster GN=eIF4G PE=2 SV=3 - [O61380_DROME]	125.484	33.97	2	35	35	64	1.23817e+08	1666	183.829	7.82568
	A2	Sequence	# PSMs	# Proteins	# Protein Groups	Protein Group Accessions	Modifications	ΔCn	Area	q-Value	PEP	XCorr	Charge	MH+ [Da]	ΔM [ppm]	RT [min]	# Missed Cleavages
	High	IPQQESVGLNNLTSTSSQGSESR	2	2	1	O61380		0	40444623	0	1.259e-15	5.36121	2	2419.17	1.85128	106.998	0
	High	TDVGPTPIVSAMTDAPSVEILPTPQR	1	2	1	O61380		0	0	0	5.72e-10	4.48593	2	2692.41	7.86174	179.859	0
	High	NTGVDVGLQSDSKPETTLNDKQDSTDLK	2	2	1	O61380		0	4.31147e+07	0	3.687e-07	4.18557	3	3005.46	1.76472	94.6087	1
	High	TNAPYIPIETTPISR	6	2	1	O61380		0	63307746	0	3.483e-07	3.84404	2	1672.89	-0.712226	134.142	0
	High	LSSAPTPTPSNPFAVLSSLIDK	1	2	1	O61380		0	1.19742e+07	0	2.92e-07	3.35109	2	2242.2	2.91289	184.926	0
	High	HQQQNNVGGNVSGGAGHSNGNNDENTWHVQTSK	2	2	1	O61380		0	7.17177e+07	0	8.52e-05	3.33209	4	3472.54	2.00893	51.0616	0
	High	AQSSVGSSNVNTGPLYR	2	2	1	O61380		0	165663405	0	5.803e-06	3.27518	2	1736.86	1.67956	77.117	0
	High	ATEESMPPNQTHPNLLISDSSK	6	2	1	O61380		0	3.86262e+07	0	4.242e-05	3.24986	3	2396.15	2.67268	94.3023	0
	High	AIDEPNFSVSYAR	5	2	1	O61380		0	2.26877e+07	0	3.562e-06	3.09431	2	1468.71	2.22456	116.375	0
	High	DNSYKLESETFQK	1	2	1	O61380		0	0	0	0.0001494	3.08649	2	1588.75	1.04903	76.0517	1
	High	NALLDKTEQEFTQNVSQSTAK	2	2	1	O61380		0	6.00746e+07	0	2.941e-07	2.94426	2	2352.17	1.41949	142.626	1
	High	FNRLEYVENESK	1	2	1	O61380		0	9.67795e+06	0	0.0001507	2.87276	2	1527.75	5.17446	65.2375	1
	High	NVSESIVAPITDETDDAGSTPISR	5	2	1	O61380		0	9.1209e+06	0	0.0001494	2.8536	2	2474.19	-1.34127	149.971	0
	High	SVVSEIVDLSAASK	4	2	1	O61380		0	7.11454e+06	0	4.558e-07	2.75546	2	1404.76	1.46511	165.951	0
	High	EVTPGAVScIK	1	2	1	O61380	C9(Carbamidomethyl)	0	134070984	0	0.0001494	2.73616	2	1160.6	1.1783	64.8133	0
	High	SNTDNEFSDQVTSTNTPATVLSEGPIR	2	2	1	O61380		0	1.27696e+07	0	2.32e-06	2.70455	3	2880.35	1.66677	163.545	0
	High	SALEKDELVR	1	2	1	O61380		0	6.09879e+07	0	0.0001494	2.69491	2	1159.63	-0.55206	51.0362	1
	High	QAVSNSEISK	1	2	1	O61380		0	7.22876e+06	0	0.0001494	2.49021	2	1062.54	-0.662171	35.1047	0
	High	SPVIDHR	1	2	1	O61380		0	6.54123e+06	0	0.002797	2.30726	2	823.442	0.0910454	31.4392	0
	High	QQTFPASHLQYAPAPMPYYQYQYVPTLQQQPPHTR	2	2	1	O61380		0	7.68681e+06	0	0.0001494	2.08103	4	4175.01	-4.03134	167.097	0
	High	YTQQAPPTR	1	2	1	O61380		0	2.18485e+07	0	0.002804	1.91947	2	1061.54	0.173291	35.8206	0
	High	NTGVDVGLQSDSKPETTLNDK	1	2	1	O61380		0	0	0	0.0003777	1.73959	2	2218.09	1.5781	85.9288	0
	High	SNSAHFR	1	2	1	O61380		0	843124	0	0.001398	1.52681	2	818.39	-0.563452	27.7821	0
	High	FcIPVLQR	1	2	1	O61380	C2(Carbamidomethyl)	0	3021459	0	0.003668	1.52586	2	1032.57	3.44801	135.191	0
	High	NEQLSAQYFGTLSSTTPGGSQGGSGK	2	2	1	O61380		0	5.03726e+06	0	0.001113	1.46394	2	2559.2	1.23512	135.067	0
	High	LSDQNLETK	1	2	1	O61380		0	3.71162e+07	0	0.0001806	1.36886	2	1047.53	-2.73511	42.0426	0
	High	AMQPHSAQNMYVSTGNNNSGNTR	1	1	1	O61380		0	1.6366e+07	0	0.0003109	0.964158	3	2479.09	1.82758	55.4983	0
	High	KIPIVSPK	1	2	1	O61380		0	6.02988e+07	0.001	0.01731	1.92046	2	881.582	-0.225347	48.2103	1
	High	TYPSKPK	1	2	1	O61380		0	805139	0.001	0.0116	1.12749	2	820.456	-0.303506	28.2416	0
	High	KLENSTTER	1	2	1	O61380		0	2.2827e+06	0.003	0.05418	1.27017	2	1077.55	-0.119692	27.3382	1
	High	ISSIINYNEGQWSPNNPSGK	1	2	1	O61380		0	1.23152e+07	0.003	0.05215	0.73925	2	2205.06	-0.103823	135.583	0
	High	LQPIVDK	1	2	1	O61380		0	2.31661e+07	0.006	0.1025	1.30293	2	812.488	-0.167274	46.55	0
	Medium	WSDFMPESEVADFIK	1	2	1	O61380		0	1.7009e+07	0.024	0.4168	0.671778	2	1800.82	2.56349	180.023	0
	Medium	SNPQSGGIFRGPPSTPNAPR	1	2	1	O61380		0	4.77924e+06	0.033	0.4882	1.73231	3	2037.04	4.85195	152.408	1
	Medium	SLNPFFNSLLNDDAN	1	2	1	O61380		0	1.13732e+07	0.035	0.5082	0.450497	2	1680.79	2.8832	186.099	0
P23128	Putative ATP-dependent RNA helicase me31b OS=Drosophila melanogaster GN=me31B PE=1 SV=3 - [DDX6_DROME]	124.227	41.83	1	19	19	55	4.69003e+08	459	51.912	7.63525
	A2	Sequence	# PSMs	# Proteins	# Protein Groups	Protein Group Accessions	Modifications	ΔCn	Area	q-Value	PEP	XCorr	Charge	MH+ [Da]	ΔM [ppm]	RT [min]	# Missed Cleavages
	High	GWERPSPIQEAAIPIALSGK	6	1	1	P23128		0	426006268	0	6.653e-10	5.78506	3	2120.15	0.871299	151.053	0
	High	GVTQYYAFVQER	4	1	1	P23128		0	28166368	0	0.0001494	3.66147	2	1460.71	-2.78983	124.323	0
	High	LNSGHTNLTSK	2	1	1	P23128		0	1.10546e+08	0	4.145e-05	3.43109	2	1171.61	0.107333	32.7454	0
	High	GIINDLQIAGNTSDDMGWK	2	1	1	P23128		0	2.14121e+08	0	4.313e-05	3.07429	2	2047.99	7.48488	175.823	0
	High	TGAYcIPVLEQIDPTK	3	1	1	P23128	C5(Carbamidomethyl)	0	32975912	0	6.474e-07	3.01256	2	1804.92	0.366617	174.036	0
	High	GNEFEEFcLKR	4	1	1	P23128	C8(Carbamidomethyl)	0	78923611	0	0.0005842	2.75386	2	1428.66	0.559661	97.5657	1
	High	VADMSHcR	1	1	1	P23128	C7(Carbamidomethyl)	0	2.8104e+07	0	0.0001503	2.73764	2	975.413	-0.234422	29.2555	0
	High	NLVcSDLFTR	8	1	1	P23128	C4(Carbamidomethyl)	0	2.03438e+08	0	0.0001494	2.69922	2	1224.6	-0.807026	123.511	0
	High	GNEFEEFcLK	7	1	1	P23128	C8(Carbamidomethyl)	0	86740149	0	0.0001979	2.60613	2	1272.56	-0.390889	123.507	0
	High	TTDVTDTRGNEFEEFcLK	1	1	1	P23128	C16(Carbamidomethyl)	0	9.38325e+06	0	0.00277	2.57112	3	2161.96	-3.21746	125.413	1
	High	ELGTEIKPIPK	3	1	1	P23128		0	4.57773e+08	0	0.0001494	2.55027	2	1224.72	-0.785185	65.747	0
	High	MAETYLHR	1	1	1	P23128		0	5.23229e+08	0	0.0001704	2.30323	2	1020.49	0.826872	46.5201	0
	High	LKLPPKDNR	2	1	1	P23128		0	1.39228e+07	0	0.001318	2.26478	3	1080.65	0.0922663	37.0951	2
	High	ILDLMDK	5	1	1	P23128		0	2.5503e+07	0	0.0008393	2.0717	2	847.458	-1.61175	94.3941	0
	High	FKTTDVTDTR	1	1	1	P23128		0	9.05927e+07	0	0.0001494	2.04011	2	1183.59	-1.6559	47.0638	1
	High	TTDVTDTR	1	1	1	P23128		0	1.333e+07	0	0.0001494	1.984	2	908.431	-0.680571	30.6265	0
	High	IEKELGTEIKPIPK	2	1	1	P23128		0	71863029	0	0.001172	1.61436	2	1594.93	-5.70598	65.3281	1
	High	ILDLMDKK	1	1	1	P23128		0	362954080	0.001	0.009714	1.98401	2	975.547	-7.78104	67.3591	1
	High	VIDPALYVANVGASVGDTcNNSDLNNSANEEGNVSK	1	1	1	P23128	C19(Carbamidomethyl)	0	3.63168e+08	0.006	0.1003	0.887886	3	3707.72	3.77654	175.795	0
Q02748	Eukaryotic initiation factor 4A OS=Drosophila melanogaster GN=eIF-4a PE=1 SV=3 - [IF4A_DROME]	123.934	35.24	1	13	15	56	8.01321e+08	403	45.8494	5.65576
	A2	Sequence	# PSMs	# Proteins	# Protein Groups	Protein Group Accessions	Modifications	ΔCn	Area	q-Value	PEP	XCorr	Charge	MH+ [Da]	ΔM [ppm]	RT [min]	# Missed Cleavages
	High	GRDVIAQAQSGTGK	2	2	2	Q02748;Q9VHS8		0	8.45388e+08	0	1.424e-05	4.45412	2	1387.73	-0.236412	40.9504	1
	High	VHSHAcIGGTNVR	2	1	1	Q02748	C6(Carbamidomethyl)	0	7.3721e+07	0	0.0001494	4.38626	3	1407.69	-1.19351	35.0246	0
	High	ILESGcHVVVGTPGR	7	1	1	Q02748	C6(Carbamidomethyl)	0	1209611998	0	1.071e-07	3.99244	2	1580.82	1.80352	70.4965	0
	High	EcQALILAPTR	7	1	1	Q02748	C2(Carbamidomethyl)	0	328497430	0	0.0001494	3.50444	2	1271.68	0.740097	92.3054	0
	High	LFVLDEADEMLSR	2	1	1	Q02748		0	3.73146e+07	0	5.389e-06	3.24714	2	1537.75	-2.93704	180.408	0
	High	GIYGYGFEKPSAIQQR	4	1	1	Q02748		0	93680620	0	7.022e-07	3.1861	2	1813.92	-0.177592	101.4	0
	High	KEELTLEGIK	1	1	1	Q02748		0	137258683	0	0.0001494	3.02302	2	1159.66	1.65547	70.579	1
	High	DPVSILVK	6	1	1	Q02748		0	43607909	0	0.0001654	2.81332	2	870.527	-2.9605	101.747	0
	High	DVIAQAQSGTGK	2	2	2	Q02748;Q9VHS8		0	168262239	0	0.0001494	2.74413	2	1174.61	5.67109	52.7167	0
	High	VLITTDLLAR	7	1	1	Q02748		0	59627538	0	0.0001494	2.73684	2	1114.68	-0.273121	136.089	0
	High	GFKDQIQDVFK	7	1	1	Q02748		0	8.24111e+07	0	0.0001494	2.63362	3	1324.69	0.574855	118.103	1
	High	DQIQDVFK	2	1	1	Q02748		0	2.64387e+07	0	0.002742	1.99132	2	992.504	-0.464724	100.032	0
	High	AIIPcVR	5	1	1	Q02748	C5(Carbamidomethyl)	0	348963219	0	0.001316	1.46752	2	828.476	-0.447483	74.9432	0
	High	VYDMINRK	1	1	1	Q02748		0	1.17095e+08	0	0.001558	1.11802	2	1038.54	0.554348	45.1837	1
	Medium	ENYIHR	1	1	1	Q02748		0	5.32757e+07	0.015	0.2822	1.98074	2	831.41	-0.559749	34.0156	0
Q9NJH0	Elongation factor 1-gamma OS=Drosophila melanogaster GN=Ef1gamma PE=2 SV=2 - [EF1G_DROME]	121.938	32.02	1	15	15	56	5.00687e+08	431	48.9368	7.04932
	A2	Sequence	# PSMs	# Proteins	# Protein Groups	Protein Group Accessions	Modifications	ΔCn	Area	q-Value	PEP	XCorr	Charge	MH+ [Da]	ΔM [ppm]	RT [min]	# Missed Cleavages
	High	KAAEPAEELDAADEALAAEPK	8	1	1	Q9NJH0		0	509159642	0	2.585e-16	6.74124	2	2139.05	0.0637925	123.519	1
	High	AAEPAEELDAADEALAAEPK	7	1	1	Q9NJH0		0	8.90931e+07	0	5.679e-15	5.46132	2	2010.95	-0.236008	148.159	0
	High	QEAEAVLQQLNQK	7	1	1	Q9NJH0		0	4.33477e+08	0	3.366e-05	4.62011	2	1498.79	0.812486	106.669	0
	High	LQDATFLAGER	7	1	1	Q9NJH0		0	2.77691e+08	0	0.0001494	3.2916	2	1220.63	-0.0332421	94.7908	0
	High	KYAEFQAK	1	1	1	Q9NJH0		0	203532424	0	0.000703	2.84421	2	984.514	-0.497102	37.9689	1
	High	ALIAAQYSGAQVK	3	1	1	Q9NJH0		0	5.59424e+08	0	0.0001494	2.82085	2	1319.73	0.206074	81.513	0
	High	GTFNFDDFKR	5	1	1	Q9NJH0		0	28437223	0	0.0001978	2.39672	2	1246.58	-3.06829	99.0644	1
	High	SKDPFDALPK	5	1	1	Q9NJH0		0	1.83118e+08	0	0.0001669	2.29366	2	1117.58	-3.88431	80.5372	1
	High	SAFGNVNR	1	1	1	Q9NJH0		0	8.72073e+07	0	0.0005161	2.0605	2	864.433	0.726056	41.4883	0
	High	TGAAKPQQQAQQQK	3	1	1	Q9NJH0		0	9.34668e+06	0	0.0002987	1.9684	3	1511.79	-0.199324	25.6278	0
	High	VYSNEDEAK	1	1	1	Q9NJH0		0	1.23365e+07	0	0.0001494	1.9096	2	1054.47	0.131222	29.936	0
	High	ALVFDPK	5	1	1	Q9NJH0		0	256847632	0	0.004284	1.4451	2	789.454	4.77667	72.2339	0
	High	GTFNFDDFK	1	1	1	Q9NJH0		0	1.50791e+07	0	0.001228	1.17738	2	1090.48	-1.56252	126.904	0
	High	YNEELSK	1	1	1	Q9NJH0		0	4.35339e+07	0.001	0.009674	1.4056	2	882.421	0.731818	37.1552	0
	High	QVQAVVK	1	1	1	Q9NJH0		0	3.03056e+07	0.007	0.1088	1.91661	2	771.472	-0.413285	34.905	0
E1JHR5	Enolase, isoform F OS=Drosophila melanogaster GN=Eno PE=3 SV=1 - [E1JHR5_DROME]	121.61	48.5	3	20	20	58	7.48822e+08	433	46.633	6.55127
	A2	Sequence	# PSMs	# Proteins	# Protein Groups	Protein Group Accessions	Modifications	ΔCn	Area	q-Value	PEP	XCorr	Charge	MH+ [Da]	ΔM [ppm]	RT [min]	# Missed Cleavages
	High	AAVPSGASTGVHEALELR	6	2	1	E1JHR5		0	7.16971e+08	0	2.424e-08	5.22588	3	1764.92	-1.38157	103.141	0
	High	AVGHVNDTLGPELIK	4	2	1	E1JHR5		0	2.2451e+08	0	5.056e-08	4.89011	2	1562.85	0.341904	93.9432	0
	High	VNQIGTVTESIAAHLLAK	2	2	1	E1JHR5		0	7.3807e+07	0	8.849e-06	3.90448	3	1865.05	-1.11474	174.64	0
	High	HIADLAGNK	1	2	1	E1JHR5		0	181471635	0	0.0001494	3.85753	2	938.505	-0.0347441	37.148	0
	High	EALNLISDAIAK	5	2	1	E1JHR5		0	2.11805e+08	0	1.654e-05	3.67469	2	1257.7	-0.0633828	141.366	0
	High	LANLYQEFIK	7	2	1	E1JHR5		0	48827330	0	0.0001494	3.35046	2	1238.68	0.52085	151.064	0
	High	SDKSQWLPADK	1	2	1	E1JHR5		0	8.26629e+07	0	0.0001494	3.24173	2	1274.64	0.781479	54.5695	1
	High	KAcNcLLLK	1	2	1	E1JHR5	C3(Carbamidomethyl); C5(Carbamidomethyl)	0	1.48943e+08	0	0.0005972	3.14478	2	1119.6	-0.639303	46.5338	1
	High	EIILPVPAFNVINGGSHAGNK	5	2	1	E1JHR5		0	31298908	0	3.399e-06	2.76934	2	2147.17	2.64544	171.156	0
	High	IEEEIGAGVK	5	2	1	E1JHR5		0	683014639	0	0.0001494	2.60778	2	1044.56	-0.0524576	60.1811	0
	High	ANLDVVDQASIDNFMIK	3	2	1	E1JHR5		0	2.12748e+08	0	0.0001494	2.33391	2	1892.94	-0.597796	178.023	0
	High	DGQYDLDFKNEK	5	2	1	E1JHR5		0	165926912	0	0.0001494	2.31968	2	1471.67	0.877198	76.6107	1
	High	DGQYDLDFK	3	2	1	E1JHR5		0	1.50528e+07	0	0.008442	2.14114	2	1100.49	-0.528946	106.913	0
	High	SGETEDSFIGDLVVGLSTGQIK	2	2	1	E1JHR5		0	6.34731e+06	0	0.0001494	2.03278	3	2252.13	-0.837316	185.925	0
	High	AcNcLLLK	2	2	1	E1JHR5	C2(Carbamidomethyl); C4(Carbamidomethyl)	0	846479272	0	0.0004657	1.70402	2	991.506	-0.107024	63.4374	0
	High	KGVPLYK	1	2	1	E1JHR5		0	3.41114e+07	0.001	0.0236	2.97796	2	804.498	-0.052209	39.0242	1
	High	SQWLPADK	1	2	1	E1JHR5		0	2.7859e+08	0.001	0.009724	1.69	2	944.482	-1.31592	64.9293	0
	High	YNQILR	2	2	1	E1JHR5		0	333803760	0.004	0.07727	1.67676	2	806.452	0.0255386	48.1286	0
	High	IATAVEK	1	2	1	E1JHR5		0	16990985	0.006	0.09991	1.99364	2	731.429	-1.03576	33.5087	0
	High	QIYDSR	1	3	1	E1JHR5		0	1.50721e+07	0.008	0.1215	1.37336	2	781.383	-0.798526	35.7702	0
Q868Z9	Papilin OS=Drosophila melanogaster GN=Ppn PE=1 SV=2 - [PPN_DROME]	120.06	22.02	1	38	38	66	1.02497e+08	2898	312.834	4.57666
	A2	Sequence	# PSMs	# Proteins	# Protein Groups	Protein Group Accessions	Modifications	ΔCn	Area	q-Value	PEP	XCorr	Charge	MH+ [Da]	ΔM [ppm]	RT [min]	# Missed Cleavages
	High	ISSSGEHTVEEDAVcLK	3	1	1	Q868Z9	C15(Carbamidomethyl)	0	20435235	0	4.376e-07	4.12203	2	1860.87	1.29165	78.8097	0
	High	HEGcPcETTQFGccPDGLTFAK	4	1	1	Q868Z9	C4(Carbamidomethyl); C6(Carbamidomethyl); C13(Carbamidomethyl); C14(Carbamidomethyl)	0	1.0329e+08	0	0.0001494	3.89147	3	2572.05	4.08884	115.633	0
	High	VLPEEDcVEEKPETEK	2	1	1	Q868Z9	C7(Carbamidomethyl)	0	19111701	0	2.936e-06	3.50404	2	1930.91	5.15903	65.2583	0
	High	GNKNNYPTEHAcNYNcR	1	1	1	Q868Z9	C12(Carbamidomethyl); C16(Carbamidomethyl)	0	12443006	0	5.67e-05	3.37235	3	2111.88	-0.419286	39.6372	1
	High	ScSFSEFGccPDAETSAK	2	1	1	Q868Z9	C2(Carbamidomethyl); C9(Carbamidomethyl); C10(Carbamidomethyl)	0	22752740	0	7.7e-05	3.3286	2	2039.78	1.59542	102.333	0
	High	FGccPDSQTPAHGPNK	1	1	1	Q868Z9	C3(Carbamidomethyl); C4(Carbamidomethyl)	0	5.08925e+07	0	5.346e-06	3.22247	2	1772.75	-0.216109	45.535	0
	High	SFEAcTNQcRPEPNKQDNEIGQNPcDTFDAEcQELR	4	1	1	Q868Z9	C5(Carbamidomethyl); C9(Carbamidomethyl); C25(Carbamidomethyl); C32(Carbamidomethyl)	0	66349168	0	0.0001494	3.10725	4	4357.82	-1.6977	120.959	1
	High	cEEFQYGGcYGTNNR	2	1	1	Q868Z9	C1(Carbamidomethyl); C9(Carbamidomethyl)	0	0	0	0.0001128	3.09692	2	1854.72	3.7015	83.3576	0
	High	YFScNTQDcPEEESDFR	2	1	1	Q868Z9	C4(Carbamidomethyl); C9(Carbamidomethyl)	0	0	0	3.935e-07	3.07337	2	2183.83	1.01682	101.885	0
	High	QFYYGGcGGNENRFPTEEScLAR	2	1	1	Q868Z9	C7(Carbamidomethyl); C20(Carbamidomethyl)	0	0	0	0.0001494	3.02629	3	2712.16	-0.318355	115.973	1
	High	NNYPTEHAcNYNcR	3	1	1	Q868Z9	C9(Carbamidomethyl); C13(Carbamidomethyl)	0	57277792	0	1.659e-05	2.97974	2	1812.72	-0.679112	44.9147	0
	High	IEETVPSSNYLAcR	3	1	1	Q868Z9	C13(Carbamidomethyl)	0	48396565	0	2.253e-07	2.92984	2	1638.78	1.91663	102.617	0
	High	DLAPGYNDLLLLPEGATNIR	1	1	1	Q868Z9		0	1.44162e+07	0	2.363e-05	2.87953	2	2155.14	2.03473	181.709	0
	High	ccDDEKTPAKGPNGDGcTcVESK	1	1	1	Q868Z9	C1(Carbamidomethyl); C2(Carbamidomethyl); C17(Carbamidomethyl); C19(Carbamidomethyl)	0	2.31704e+07	0	0.0001494	2.8529	3	2585.04	1.19536	40.7129	2
	High	GPDFEGcGLASPVAK	4	1	1	Q868Z9	C7(Carbamidomethyl)	0	4.20096e+07	0	1.639e-05	2.84033	2	1504.71	0.152486	106.804	0
	High	VYPEEFcEPEVPTLSRPcK	2	1	1	Q868Z9	C7(Carbamidomethyl); C18(Carbamidomethyl)	0	5.94081e+07	0	0.0001494	2.69013	3	2337.09	2.06535	131.66	0
	High	LVLSDVTSADSGK	2	1	1	Q868Z9		0	45577800	0	0.0001494	2.6349	2	1291.67	-0.98648	90.9087	0
	High	IGADPVEHDTSK	1	1	1	Q868Z9		0	39390288	0	5.496e-05	2.5803	2	1268.61	-0.223477	38.7177	0
	High	NNFPTLEScEDHcPR	1	1	1	Q868Z9	C9(Carbamidomethyl); C13(Carbamidomethyl)	0	21003391	0	0.0001494	2.50519	2	1875.78	4.04578	77.8774	0
	High	ScTLAGQVASPPLHPNAV	2	1	1	Q868Z9	C2(Carbamidomethyl)	0	8170194	0	0.001931	2.18995	2	1818.91	-1.0626	116.839	0
	High	cVPFYYSGcGGNK	1	1	1	Q868Z9	C1(Carbamidomethyl); C9(Carbamidomethyl)	0	5.90622e+06	0	0.0001494	2.17695	2	1508.63	-0.925213	88.8351	0
	High	GVDVcNEPVTTGPcTDWQTK	2	1	1	Q868Z9	C5(Carbamidomethyl); C14(Carbamidomethyl)	0	11121722	0	0.0001494	2.16947	2	2264	1.50436	118.323	0
	High	GPFDEGcPIAK	2	1	1	Q868Z9	C7(Carbamidomethyl)	0	1.48919e+07	0	0.0001494	2.13601	2	1190.55	-3.71833	82.8912	0
	High	FGGcENVQEPPQK	1	1	1	Q868Z9	C4(Carbamidomethyl)	0	77314644	0	0.0001531	1.99127	2	1489.67	0.439637	56.6159	0
	High	EIcLLPVATGR	1	1	1	Q868Z9	C3(Carbamidomethyl)	0	0	0	0.0001494	1.9667	2	1228.67	-3.84436	129.094	0
	High	FGccPDGVTK	1	1	1	Q868Z9	C3(Carbamidomethyl); C4(Carbamidomethyl)	0	8.07543e+07	0	0.001005	1.95584	2	1140.47	-7.32267	51.7379	0
	High	VQITYQPHR	1	1	1	Q868Z9		0	3.91989e+07	0	0.0003494	1.94537	3	1141.61	0.810669	49.2362	0
	High	EGccLDTQFGccPDNILAAR	3	1	1	Q868Z9	C3(Carbamidomethyl); C4(Carbamidomethyl); C11(Carbamidomethyl); C12(Carbamidomethyl)	0	6.11389e+06	0	0.0001494	1.7444	2	2356.98	1.54673	157.991	0
	High	YGccLDGVSPAK	1	1	1	Q868Z9	C3(Carbamidomethyl); C4(Carbamidomethyl)	0	80094972	0	0.0001494	1.727	2	1326.58	0.347976	71.636	0
	High	SGEcHEFEFTGcR	1	1	1	Q868Z9	C4(Carbamidomethyl); C12(Carbamidomethyl)	0	16948512	0	0.001226	1.63764	3	1615.62	-1.00163	68.6798	0
	High	YYFNTASQAcEPFTYGGcDGTGNR	1	1	1	Q868Z9	C10(Carbamidomethyl); C18(Carbamidomethyl)	0	0	0	0.002644	1.4695	3	2736.11	-0.705193	148.567	0
	High	TVTPADDDSK	1	1	1	Q868Z9		0	660296	0	0.004996	1.16267	2	1048.48	-0.644749	29.7707	0
	High	QDVcDEEPAPGEcSTWVLK	1	1	1	Q868Z9	C4(Carbamidomethyl); C13(Carbamidomethyl)	0	0	0	0.004089	0.950276	2	2219.96	1.13326	133.668	0
	High	FDSLEQcQGTcAASENLPTcEQPVESGPcAGNFER	2	1	1	Q868Z9	C7(Carbamidomethyl); C11(Carbamidomethyl); C20(Carbamidomethyl); C29(Carbamidomethyl)	0	0	0	0.0005479	0.854613	3	3945.65	2.84772	150.443	0
	High	QFAPVcR	1	1	1	Q868Z9	C6(Carbamidomethyl)	0	56047146	0.001	0.01807	1.71404	2	877.433	-1.95023	48.0362	0
	High	SAATGYNQEGcAcETTQYGccPDKITAAK	1	1	1	Q868Z9	C11(Carbamidomethyl); C13(Carbamidomethyl); C20(Carbamidomethyl); C21(Carbamidomethyl)	0	123446805	0.001	0.01056	1.57613	3	3212.33	-1.68354	87.1824	1
	High	GPNNEGcEcHYTPYGccPDNK	1	1	1	Q868Z9	C7(Carbamidomethyl); C9(Carbamidomethyl); C16(Carbamidomethyl); C17(Carbamidomethyl)	0	7460286	0.001	0.01164	0.825091	2	2528.93	0.52356	59.7796	0
	Medium	ETKPESEQDcEGEEK	1	1	1	Q868Z9	C10(Carbamidomethyl)	0	841932	0.03	0.4593	0.240908	3	1794.73	0.600065	29.7771	0
O16797	60S ribosomal protein L3 OS=Drosophila melanogaster GN=RpL3 PE=1 SV=3 - [RL3_DROME]	119.846	51.92	1	25	25	51	8.96034e+08	416	46.8861	10.2427
	A2	Sequence	# PSMs	# Proteins	# Protein Groups	Protein Group Accessions	Modifications	ΔCn	Area	q-Value	PEP	XCorr	Charge	MH+ [Da]	ΔM [ppm]	RT [min]	# Missed Cleavages
	High	EHLEKPIQVSNVFGQDEMIDcVGVTK	9	1	1	O16797	C21(Carbamidomethyl)	0	146264790	0	1.359e-12	7.24307	3	2972.44	-2.15278	151.115	0
	High	DDASKPVHLTcFIGYK	6	1	1	O16797	C11(Carbamidomethyl)	0	306309587	0	2.448e-08	5.41109	2	1850.91	-0.815861	107.769	0
	High	LKEEAAATTAAAAAATTTSA	6	1	1	O16797		0	445064338	0	0.0002009	4.70199	2	1820.92	0.425485	99.3666	1
	High	AHVMEIQLNGGSIEDK	2	1	1	O16797		0	1.01583e+08	0	1.569e-06	3.22205	2	1740.85	-2.33306	99.1759	0
	High	NNASTEYDLTDK	2	1	1	O16797		0	918195798	0	0.0001494	2.61492	2	1370.62	5.9905	58.2903	0
	High	VIAHSQIR	1	1	1	O16797		0	1.81997e+08	0	0.0003912	2.26893	2	923.541	-1.6516	33.5044	0
	High	VAcIGAWHPSR	2	1	1	O16797	C3(Carbamidomethyl)	0	180703072	0	0.0002079	2.26022	3	1253.62	-0.797001	63.1434	0
	High	LAFMGPLK	2	1	1	O16797		0	13587662	0	0.0001808	2.21637	2	876.502	1.0171	109.184	0
	High	AGMTHIVR	1	1	1	O16797		0	378239224	0	0.0003771	2.17363	2	884.477	0.100794	38.0677	0
	High	KWTDDLGK	1	1	1	O16797		0	2.24201e+08	0	0.0002674	2.16649	2	962.494	-0.47826	51.2051	1
	High	VSTTVAR	1	1	1	O16797		0	1.76378e+07	0	0.005451	1.96923	2	733.421	0.366127	31.4523	0
	High	IGAGIHTK	1	1	1	O16797		0	6.89568e+07	0	0.0006831	1.83773	2	796.468	0.199256	32.46	0
	High	FIDTSSK	1	1	1	O16797		0	78897841	0	0.009314	1.5338	2	797.404	-0.169434	36.9103	0
	High	SIENDFR	2	1	1	O16797		0	361540596	0	0.003925	1.3426	2	880.415	-1.13209	56.5079	0
	High	FQTPADKLAFMGPLK	1	1	1	O16797		0	0	0	0.002186	1.33464	3	1663.89	-0.178504	142.425	1
	High	FQTPADKLAFMGPLKK	1	1	1	O16797		0	6.69878e+06	0.001	0.01313	1.61537	4	1791.99	1.49609	118.6	2
	High	KWTDDLGKK	2	1	1	O16797		0	1.24829e+08	0.002	0.0337	2.49452	2	1090.59	-0.477407	42.1368	2
	High	SIENDFRK	1	1	1	O16797		0	341261074	0.002	0.03525	1.96167	2	1008.51	-0.927081	44.285	1
	High	SALEQIK	2	1	1	O16797		0	409454179	0.002	0.02624	1.87481	2	788.451	-0.697707	45.5666	0
	High	KFSAPR	1	1	1	O16797		0	1.5996e+07	0.007	0.1119	1.68147	2	705.404	0.017208	32.3442	1
	High	KSIENDFR	1	1	1	O16797		0	34618182	0.008	0.1291	1.94881	2	1008.51	1.00956	42.3421	1
	High	WTDDLGKK	1	1	1	O16797		0	1.83312e+08	0.008	0.132	1.91116	2	962.494	-0.0977787	41.733	1
	High	HGSMAFYPK	1	1	1	O16797		0	1324843360	0.009	0.1618	2.37784	2	1037.49	-0.469688	49.3362	0
	Medium	WTDDLGK	2	1	1	O16797		0	1.08028e+08	0.01	0.1671	0.959528	2	834.398	-2.0155	55.1491	0
	Medium	SITPMGGFPHYGEVNNDFVMIK	1	1	1	O16797		0	3.01446e+07	0.026	0.4389	0.554914	3	2453.17	1.59465	172.716	0
Q7K3J0	CG8258 OS=Drosophila melanogaster GN=CG8258 PE=2 SV=1 - [Q7K3J0_DROME]	119.149	46.52	1	21	21	64	3.90715e+08	546	59.3956	5.31299
	A2	Sequence	# PSMs	# Proteins	# Protein Groups	Protein Group Accessions	Modifications	ΔCn	Area	q-Value	PEP	XCorr	Charge	MH+ [Da]	ΔM [ppm]	RT [min]	# Missed Cleavages
	High	ALAENSGINGTEIVNQLYLAHNNEAGK	5	1	1	Q7K3J0		0	1.70737e+08	0	2.923e-10	5.35153	3	2840.41	-1.19901	159.242	0
	High	SADELLSFSSGEESLLESQIK	2	1	1	Q7K3J0		0	51572344	0	6.901e-08	3.76995	2	2269.11	-1.11093	180.351	0
	High	GATDNFMDDIER	6	1	1	Q7K3J0		0	6.67506e+07	0	7.904e-05	3.72792	2	1383.58	0.206107	124.586	0
	High	ALEILPNLVSHK	3	1	1	Q7K3J0		0	42397680	0	0.0001425	3.11204	2	1333.78	-0.648319	121.704	0
	High	ITTPSQEELGYcDK	3	1	1	Q7K3J0	C12(Carbamidomethyl)	0	1.41877e+07	0	0.0001494	3.10178	2	1640.75	1.90676	86.605	0
	High	QYGQEDFLNDLVSK	7	1	1	Q7K3J0		0	4.1764e+07	0	4.729e-05	2.98976	2	1655.79	1.61224	165.038	0
	High	QFVTSDAGTIMR	4	1	1	Q7K3J0		0	239989208	0	1.529e-05	2.97879	2	1325.64	-7.35029	98.6885	0
	High	ALDDAINNFK	5	1	1	Q7K3J0		0	117853048	0	0.0001494	2.62193	2	1120.56	-0.299332	107.754	0
	High	LGITTAEISDGYEK	2	1	1	Q7K3J0		0	1.23496e+08	0	9.582e-08	2.57375	2	1496.75	0.347009	114.453	0
	High	AcVSILPDEGTFNVDNIR	3	1	1	Q7K3J0	C2(Carbamidomethyl)	0	43047983	0	0.0001494	2.27875	2	2019.98	-1.20811	173.453	0
	High	FANALEVFPK	6	1	1	Q7K3J0		0	22280292	0	0.0001494	2.18288	2	1135.62	0.958911	131.08	0
	High	FVEGDVTYAEK	5	1	1	Q7K3J0		0	58124868	0	0.0001494	2.1021	2	1257.6	-1.19044	75.171	0
	High	SVNATVLPR	2	1	1	Q7K3J0		0	5.58333e+08	0	0.000268	1.99351	2	956.555	2.63122	58.3922	0
	High	ELDVEHPAAK	3	1	1	Q7K3J0		0	328163362	0	0.0001494	1.95892	2	1108.56	0.137891	43.0635	0
	High	MIINHIEK	1	1	1	Q7K3J0		0	214715422	0	0.0004018	1.94631	2	997.55	0.502569	49.8401	0
	High	SAYGPNGMNK	1	1	1	Q7K3J0		0	4.99773e+07	0	0.0001504	1.88179	2	1038.47	-0.370504	39.4619	0
	High	ILGSGLTK	2	1	1	Q7K3J0		0	2.85648e+08	0	0.0007745	1.71756	2	788.488	0.214674	53.3449	0
	High	IVIFScPVDIIQTETK	1	1	1	Q7K3J0	C6(Carbamidomethyl)	0	4.26816e+07	0	0.0003666	1.69093	2	1862.99	0.872437	176.919	0
	High	IATVVIR	1	1	1	Q7K3J0		0	0	0.001	0.01295	1.67373	2	771.511	2.8925	58.2933	0
	High	KFANALEVFPK	1	1	1	Q7K3J0		0	0	0.007	0.1126	2.1485	3	1263.71	2.05908	100.545	1
	Medium	TIGFDIEAEK	1	1	1	Q7K3J0		0	5.35325e+06	0.017	0.312	1.35641	2	1122.57	-0.430227	104.992	0
Q9VHL2	LD47396p OS=Drosophila melanogaster GN=Tcp-1eta PE=2 SV=2 - [Q9VHL2_DROME]	117.169	50.18	1	23	23	61	3.01908e+08	544	59.3488	6.34131
	A2	Sequence	# PSMs	# Proteins	# Protein Groups	Protein Group Accessions	Modifications	ΔCn	Area	q-Value	PEP	XCorr	Charge	MH+ [Da]	ΔM [ppm]	RT [min]	# Missed Cleavages
	High	EGTDSSQGKPQLVSNINAcQSIVDAVR	5	1	1	Q9VHL2	C19(Carbamidomethyl)	0	214628019	0	2.114e-10	5.92761	3	2873.42	3.59418	140.605	0
	High	KVTGGSLEESQLVSGVAFK	3	1	1	Q9VHL2		0	106206643	0	3.513e-11	5.7381	2	1936.04	2.36523	119.051	1
	High	GGAEQFLEETER	4	1	1	Q9VHL2		0	1.48911e+08	0	0.0001494	3.83251	2	1365.63	-0.857171	103.125	0
	High	IHESGANVVLSK	3	1	1	Q9VHL2		0	4.37419e+08	0	0.002616	3.12273	3	1253.68	-0.756348	48.874	0
	High	QVKPFVEEGVHPR	2	1	1	Q9VHL2		0	68044569	0	0.0008452	3.01739	4	1521.82	1.58465	52.1728	0
	High	AGEPPMAGGGMGMGR	3	1	1	Q9VHL2		0	199019984	0	0.0001494	2.88118	2	1375.59	-3.68268	75.2492	0
	High	INEMAVQIVEQSK	3	1	1	Q9VHL2		0	3.28611e+07	0	0.0001494	2.74263	2	1488.77	0.424328	113.879	0
	High	LPIGDVATQYFADR	3	1	1	Q9VHL2		0	1.87276e+07	0	0.0001494	2.63427	2	1565.8	1.82166	163.202	0
	High	cAATAMSSK	1	1	1	Q9VHL2	C1(Carbamidomethyl)	0	3.64161e+06	0	0.0001494	2.62142	2	926.407	-0.433385	30.099	0
	High	QLcDNAGFDATNILNK	4	1	1	Q9VHL2	C3(Carbamidomethyl)	0	50676985	0	0.0001494	2.57137	2	1793.85	1.93168	140.96	0
	High	SQDAEVGDGTTSVVLLAGEFLK	1	1	1	Q9VHL2		0	7.18488e+06	0	8.74e-06	2.29159	2	2236.14	1.69037	183.678	0
	High	VPEEDLKR	1	1	1	Q9VHL2		0	57612413	0	0.0008429	2.11181	2	985.53	-1.77842	37.1409	1
	High	TFSYAGFEMAPK	6	1	1	Q9VHL2		0	2.34286e+07	0	0.0001494	1.99605	2	1348.63	1.48818	135.27	0
	High	ATISNDGATIMK	2	1	1	Q9VHL2		0	2.29218e+08	0	0.0001494	1.9781	2	1221.62	2.39508	63.7214	0
	High	EQLLIAAIAK	1	1	1	Q9VHL2		0	8.71683e+06	0	0.0003384	1.87082	2	1069.66	3.00208	125.693	0
	High	MQPQIVLLK	5	1	1	Q9VHL2		0	6.26438e+07	0	0.0003025	1.78716	2	1069.64	0.0908687	109.145	0
	High	FNLFQGcPNAK	3	1	1	Q9VHL2	C7(Carbamidomethyl)	0	1.0853e+08	0	0.0005512	1.78368	2	1295.62	-1.79825	105.983	0
	High	VTGGSLEESQLVSGVAFK	1	1	1	Q9VHL2		0	4.28443e+07	0	0.001097	1.76817	2	1807.95	6.04337	145.271	0
	High	LLEIIHPAAK	1	1	1	Q9VHL2		0	40884575	0	0.0001494	1.72546	2	1104.68	3.02757	77.7615	0
	High	LIVDAHGK	1	1	1	Q9VHL2		0	52929850	0	0.001277	1.59191	2	852.494	0.573604	37.4788	0
	High	GLEIIPR	4	1	1	Q9VHL2		0	62225804	0	0.003212	1.50535	2	797.487	-0.979431	86.2532	0
	High	TSTLILR	2	1	1	Q9VHL2		0	2.39086e+08	0	0.008701	1.46204	2	803.498	-0.353107	58.8579	0
	High	TLVDIAK	2	1	1	Q9VHL2		0	92871806	0.002	0.0253	1.57385	2	759.461	-0.741905	63.1531	0
P07487	Glyceraldehyde-3-phosphate dehydrogenase 2 OS=Drosophila melanogaster GN=Gapdh2 PE=1 SV=2 - [G3P2_DROME]	116.303	64.46	3	6	17	58	1.88518e+09	332	35.3473	8.44092
	A2	Sequence	# PSMs	# Proteins	# Protein Groups	Protein Group Accessions	Modifications	ΔCn	Area	q-Value	PEP	XCorr	Charge	MH+ [Da]	ΔM [ppm]	RT [min]	# Missed Cleavages
	High	VPTPNVSVVDLTVR	9	2	2	P07486;P07487		0	4.21048e+08	0	8.958e-08	4.77289	2	1495.85	0.494108	144.397	0
	High	VVSNAScTTNcLAPLAK	11	2	2	P07486;P07487	C7(Carbamidomethyl); C11(Carbamidomethyl)	0	2597916020	0	5.554e-08	4.12779	2	1805.89	1.3331	88.0299	0
	High	GTVAAEGGFLVVNGQK	7	2	2	P07486;P07487		0	4.89526e+07	0	1.271e-07	3.93952	2	1546.82	1.55506	112.671	0
	High	GAAQNIIPASTGAAK	6	1	1	P07487		0	1723605446	0	0.0001494	3.8168	2	1369.74	0.961694	70.4793	0
	High	VINDNFEIVEGLMTTVHATTATQK	3	2	2	P07486;P07487		0	3.20704e+07	0	4.619e-06	3.40798	3	2632.34	6.03583	179.715	0
	High	AKVQEAANGPLK	1	1	1	P07487		0	9684819	0	0.0001494	3.15847	2	1225.69	1.2014	38.7333	1
	High	GILGYTDEEVVSTDFLSDTHSSVFDAK	1	1	1	P07487		0	2.3111e+07	0	0.0001494	2.69547	3	2932.36	-5.66219	179.361	0
	High	VQEAANGPLK	1	1	1	P07487		0	557931159	0	0.0001494	2.50398	2	1026.56	0.136083	39.6518	0
	High	AGISLNDKFVK	2	2	2	P07486;P07487		0	360138894	0	0.001619	2.25188	3	1191.67	1.29819	76.8538	1
	High	LTGMAFR	4	3	2	P07486;P07487		0	874974353	0	0.003443	1.96074	2	795.418	-0.718066	66.7845	0
	High	ITVFSER	1	2	2	P07486;P07487		0	43836253	0	0.002533	1.9314	2	851.46	-2.40844	63.4636	0
	High	IGINGFGR	4	2	2	P07486;P07487		0	311140331	0	0.0007303	1.72243	2	833.463	0.531679	81.9969	0
	High	VIISAPSADAPMFVcGVNLDAYKPDMK	2	1	1	P07487	C15(Carbamidomethyl)	0	234078612	0	0.0001494	1.70115	3	2909.43	2.92717	177.083	0
	High	VIPALNGK	1	2	2	P07486;P07487		0	1334014455	0	0.004959	1.57861	2	811.504	0.210077	53.7075	0
	High	FDSTHGR	1	2	2	P07486;P07487		0	7.80018e+06	0	0.0001758	1.42494	2	819.374	-0.278497	25.5796	0
	High	GASYDEIK	2	1	1	P07487		0	2.7966e+08	0.001	0.01752	1.57602	2	882.421	0.305478	43.9962	0
	High	VIDLIK	2	3	2	P07486;P07487		0	2.15962e+08	0.001	0.0243	1.50919	2	700.458	-3.68335	72.6139	0
P02517	Heat shock protein 26 OS=Drosophila melanogaster GN=Hsp26 PE=1 SV=2 - [HSP26_DROME]	114.026	64.42	1	12	12	59	5.7005e+08	208	22.9798	7.56201
	A2	Sequence	# PSMs	# Proteins	# Protein Groups	Protein Group Accessions	Modifications	ΔCn	Area	q-Value	PEP	XCorr	Charge	MH+ [Da]	ΔM [ppm]	RT [min]	# Missed Cleavages
	High	RSINGcPcASPIcPSSPAGQVLALR	2	1	1	P02517	C6(Carbamidomethyl); C8(Carbamidomethyl); C13(Carbamidomethyl)	0	1.55795e+07	0	2.166e-06	5.00915	3	2668.31	-1.92615	131.063	1
	High	SINGcPcASPIcPSSPAGQVLALR	9	1	1	P02517	C5(Carbamidomethyl); C7(Carbamidomethyl); C12(Carbamidomethyl)	0	2.69596e+08	0	2.168e-14	4.71323	2	2512.22	2.47239	156.909	0
	High	IIQIQQVGPAHLNVK	5	1	1	P02517		0	636310606	0	2.953e-05	4.63457	3	1657.97	0.0466853	103.875	0
	High	SINGcPcASPIcPSSPAGQVLALRR	1	1	1	P02517	C5(Carbamidomethyl); C7(Carbamidomethyl); C12(Carbamidomethyl)	0	4.14723e+07	0	0.0001494	3.80185	3	2668.31	-1.44579	132.284	1
	High	AEQVVSQLSSDGVLTVSIPKPQAVEDK	20	1	1	P02517		0	3.72533e+07	0	8.364e-06	3.76693	3	2824.5	2.38068	164.258	0
	High	NDIHWPATAHVGK	6	1	1	P02517		0	5.69306e+08	0	0.0001494	3.27642	2	1445.73	0.647712	63.7152	0
	High	VVDDSILVEGKHEER	2	1	1	P02517		0	8.26909e+07	0	0.0001849	2.62315	4	1724.88	-0.396137	62.8809	1
	High	YVLPLGTQQR	8	1	1	P02517		0	504532912	0	0.0001494	2.43329	2	1174.66	0.488282	98.4683	0
	High	YKVPDGYK	1	1	1	P02517		0	353740556	0	0.0008763	2.42894	2	969.504	-0.457618	48.4841	1
	High	VVDDSILVEGK	3	1	1	P02517		0	485807353	0	0.0001494	2.26335	2	1173.64	-0.151131	90.45	0
	High	VPDGYKAEQVVSQLSSDGVLTVSIPKPQAVEDK	1	1	1	P02517		0	2.96276e+07	0	0.0001506	1.85373	3	3483.84	4.37736	175.712	1
	High	DGFQVcMDVAQFKPSELNVK	1	1	1	P02517	C6(Carbamidomethyl)	0	1.5759e+07	0	0.000228	1.59664	3	2312.1	-2.03683	174.702	0
Q9VFT4	AT27578p OS=Drosophila melanogaster GN=rin PE=1 SV=1 - [Q9VFT4_DROME]	112.391	30.87	1	17	17	49	3.26682e+08	690	74.898	7.37158
	A2	Sequence	# PSMs	# Proteins	# Protein Groups	Protein Group Accessions	Modifications	ΔCn	Area	q-Value	PEP	XCorr	Charge	MH+ [Da]	ΔM [ppm]	RT [min]	# Missed Cleavages
	High	YQDLYIEDEQDGESR	5	1	1	Q9VFT4		0	2.48663e+07	0	1.488e-05	4.4908	2	1859.79	-1.33152	102.73	0
	High	cLANcPLYFPENSPDGQKLNVEEK	4	1	1	Q9VFT4	C1(Carbamidomethyl); C5(Carbamidomethyl)	0	66942653	0	3.446e-07	4.48157	3	2822.32	1.06848	136.128	1
	High	QQIGGNNLNNNMGR	2	1	1	Q9VFT4		0	402471414	0	9.426e-06	4.05222	2	1529.72	-3.44367	56.4562	0
	High	cLANcPLYFPENSPDGQK	7	1	1	Q9VFT4	C1(Carbamidomethyl); C5(Carbamidomethyl)	0	2.72416e+07	0	2.848e-07	4.02771	2	2109.94	0.297781	130.349	0
	High	SPLNYGFITYDDPEAVQK	8	1	1	Q9VFT4		0	6.22293e+07	0	0.0001494	3.46565	2	2056.99	0.164592	161.664	0
	High	FYNHNSSYIHGESK	1	1	1	Q9VFT4		0	7.33787e+07	0	0.0001494	3.38844	2	1682.76	-0.215484	43.0823	0
	High	TIHEQQQQEKYEAAK	2	1	1	Q9VFT4		0	4.27304e+07	0	0.0001494	3.0383	2	1830.9	-0.00131749	35.4872	1
	High	LGGGGGFGQR	1	1	1	Q9VFT4		0	126904023	0	0.0001494	2.7709	2	905.458	-0.946398	42.88	0
	High	LDNGGPLPQR	2	1	1	Q9VFT4		0	309528326	0	0.0001494	2.76273	2	1066.56	0.545203	50.8472	0
	High	QQKPPTPVEDFK	3	1	1	Q9VFT4		0	268045734	0	0.0001494	2.69479	2	1413.73	-2.8275	56.4379	0
	High	FGNVLELR	5	1	1	Q9VFT4		0	5.6845e+07	0	0.0001494	2.64994	2	947.532	0.633688	108.107	0
	High	TGGGNNQSNGPLR	1	1	1	Q9VFT4		0	1.09051e+07	0	0.0001494	2.38286	2	1271.61	-0.0559316	32.8078	0
	High	AGNKVPPGMR	1	1	1	Q9VFT4		0	1.02047e+07	0	0.000301	2.36804	2	1026.55	-0.775989	33.9489	1
	High	SSNTQQFGDNQQLFLGNIPHHASEDDLR	2	1	1	Q9VFT4		0	53037107	0	0.0002054	2.12821	4	3168.49	4.15513	133.731	0
	High	APNHLHR	1	1	1	Q9VFT4		0	1.61346e+06	0	0.006832	1.41906	2	844.454	0.493604	25.9342	0
	High	TYANLFK	3	1	1	Q9VFT4		0	117769921	0	0.003833	1.31552	2	856.459	3.41501	78.5936	0
	High	QYYTLLNK	1	1	1	Q9VFT4		0	1.20187e+08	0.005	0.0872	1.24915	2	1042.55	-2.54812	81.9228	0
Q8IPM3	Growl, isoform B (Fragment) OS=Drosophila melanogaster GN=lost PE=4 SV=2 - [Q8IPM3_DROME]	110.478	42.8	2	21	21	50	3.23627e+08	535	58.925	9.31982
	A2	Sequence	# PSMs	# Proteins	# Protein Groups	Protein Group Accessions	Modifications	ΔCn	Area	q-Value	PEP	XCorr	Charge	MH+ [Da]	ΔM [ppm]	RT [min]	# Missed Cleavages
	High	SISLKEEDTDVEQHQNNR	3	2	1	Q8IPM3		0	1.77879e+08	0	2.904e-11	4.94375	2	2142.01	0.0213229	55.8734	1
	High	ADAQNGGEAVTVAGGDVGGAR	3	2	1	Q8IPM3		0	61029895	0	6.607e-13	4.50247	2	1871.89	2.6051	77.0381	0
	High	SASSTGANAGAGEDGKADAQNGGEAVTVAGGDVGGAR	5	2	1	Q8IPM3		0	148531348	0	0.0001494	4.14701	3	3232.49	4.76828	80.1296	1
	High	AESAETATPVQTK	1	2	1	Q8IPM3		0	179974303	0	4.601e-06	3.7077	2	1332.66	0.198857	39.9974	0
	High	KSASSTGANAGAGEDGKADAQNGGEAVTVAGGDVGGAR	4	2	1	Q8IPM3		0	154565817	0	3.103e-06	3.45119	3	3360.57	2.98847	69.0859	2
	High	KGVPSTQDDMDK	2	2	1	Q8IPM3		0	32426293	0	0.0001494	3.18845	2	1320.61	-0.129046	36.5527	1
	High	AAALFANEEEFKK	5	2	1	Q8IPM3		0	3.47818e+08	0	0.0001494	3.02443	3	1467.75	-1.70726	81.546	1
	High	SEGDQSGVEAGAK	1	2	1	Q8IPM3		0	1.39704e+07	0	1.872e-06	2.96428	2	1234.55	-1.33262	30.977	0
	High	KLPEAGTDERR	2	2	1	Q8IPM3		0	3.80822e+07	0	0.0006508	2.87831	2	1271.67	0.0191753	33.3811	2
	High	IPSFVGADK	2	2	1	Q8IPM3		0	84489491	0	0.0001917	2.64987	2	933.503	-0.703551	74.4563	0
	High	TTSQTDNEQPQGETAQK	2	2	1	Q8IPM3		0	1.34214e+07	0	6.667e-05	2.6449	3	1862.84	-0.0238732	32.4122	0
	High	KLPEAGTDER	1	2	1	Q8IPM3		0	1.25824e+08	0	0.0001494	2.5208	2	1115.57	1.59483	35.8812	1
	High	EcTPMSISWK	4	2	1	Q8IPM3	C2(Carbamidomethyl)	0	129760267	0	0.0001494	2.45785	2	1238.55	-0.669195	111.544	0
	High	YDTPVDIIATPTEIIR	4	2	1	Q8IPM3		0	1.39077e+08	0	0.0001494	2.38732	2	1816.98	3.34954	177.566	0
	High	GVPSTQDDMDK	2	2	1	Q8IPM3		0	158896186	0	0.0001494	2.36279	2	1192.52	0.265957	43.3053	0
	High	SLNDLSLTITTGGETAPAAAAGEGGEKAESAETATPVQTK	2	2	1	Q8IPM3		0	2.86956e+07	0	0.0001494	1.92156	3	3844.89	-0.283508	149.498	1
	High	ESSALcLK	2	2	1	Q8IPM3	C6(Carbamidomethyl)	0	401783042	0	0.0003033	1.87573	2	907.454	-1.56398	49.6389	0
	High	NSDFcIK	1	2	1	Q8IPM3	C5(Carbamidomethyl)	0	221278968	0	0.009393	1.83895	2	883.398	0.287059	51.2081	0
	High	ELALLADK	2	2	1	Q8IPM3		0	0	0	0.008035	1.7904	2	872.509	0.308881	85.1005	0
	High	SVYLPSTR	1	2	1	Q8IPM3		0	0	0.001	0.01343	2.04201	2	922.497	-2.21282	61.7052	0
	High	TTSQTDNEQPQGETAQKR	1	2	1	Q8IPM3		0	1.21698e+06	0.009	0.1596	0.920436	2	2018.94	3.55947	31.1348	1
P48605	T-complex protein 1 subunit gamma OS=Drosophila melanogaster GN=Cctgamma PE=2 SV=2 - [TCPG_DROME]	108.685	45.96	2	25	25	52	4.16759e+08	544	59.3573	6.80029
	A2	Sequence	# PSMs	# Proteins	# Protein Groups	Protein Group Accessions	Modifications	ΔCn	Area	q-Value	PEP	XCorr	Charge	MH+ [Da]	ΔM [ppm]	RT [min]	# Missed Cleavages
	High	KGESQTNVEIIGEQDFTR	7	1	1	P48605		0	33983214	0	3.43e-07	4.65534	3	2051	0.258648	104.656	1
	High	MLMDPMGGIVMTNDGNAILR	2	1	1	P48605		0	2.72114e+07	0	1.119e-08	3.92648	2	2149.02	-5.11689	179.5	0
	High	NLQDALHVAR	5	1	1	P48605		0	80766474	0	0.0001494	3.58656	3	1136.62	-0.269551	72.8733	0
	High	KVQLENIQAGK	1	1	1	P48605		0	376514865	0	8.261e-05	3.46597	2	1227.7	-2.1934	48.7713	1
	High	GASKDILNETER	1	1	1	P48605		0	73209470	0	0.0001494	3.3018	2	1332.67	-2.83104	50.0549	1
	High	RGGNEPTNPAAMAQGQE	2	1	1	P48605		0	1.9628e+07	0	0.0002216	3.13888	2	1727.78	0.346097	63.7703	1
	High	TLAQNcGANTIR	2	1	1	P48605	C6(Carbamidomethyl)	0	5.68989e+08	0	0.0001494	3.06514	2	1318.66	6.55781	48.1446	0
	High	TEELTEKDVGTGAGLFEVK	2	1	1	P48605		0	14112298	0	4.834e-06	2.86684	2	2023.03	3.81013	127.427	1
	High	VEKIPGGAIEEScVLK	4	1	1	P48605	C13(Carbamidomethyl)	0	210360437	0	0.0001494	2.78481	3	1728.92	1.65565	97.6398	1
	High	EITVQHPAAK	1	1	1	P48605		0	139157429	0	0.0001494	2.60391	2	1093.6	0.170104	37.4612	0
	High	TcLGPQAMLK	4	1	1	P48605	C2(Carbamidomethyl)	0	249027116	0	0.0003064	2.49687	2	1118.57	1.44055	86.1583	0
	High	KRGGNEPTNPAAMAQGQE	2	1	1	P48605		0	0	0	0.0006589	2.48691	2	1855.87	1.37499	50.9954	2
	High	LVAGGGAVEMAASQLLTR	1	1	1	P48605		0	5.66832e+06	0	0.0001494	2.48405	3	1743.94	0.177053	174.143	0
	High	IDDIVSGSK	2	1	1	P48605		0	79075846	0	0.0001494	2.44294	2	933.488	-1.29072	48.4334	0
	High	AcGATIVNR	1	1	1	P48605	C2(Carbamidomethyl)	0	138248050	0	0.0001494	2.23457	2	961.488	-0.481194	39.5546	0
	High	GGNEPTNPAAMAQGQE	1	1	1	P48605		0	0	0	0.002214	2.21142	2	1571.68	-0.21175	84.1629	0
	High	AGITAIR	1	1	1	P48605		0	93165059	0	0.008397	2.16291	2	701.43	-0.817039	45.3661	0
	High	VQLENIQAGK	2	1	1	P48605		0	6.74023e+07	0	0.0002705	2.05825	2	1099.6	-6.77907	62.6772	0
	High	GVSDLAQHYLLK	3	1	1	P48605		0	4.19693e+07	0	0.0009167	1.83056	3	1343.73	0.267962	121.7	0
	High	AIADVIR	2	1	1	P48605		0	97100320	0	0.002715	1.57626	2	757.454	-3.38257	65.8508	0
	High	RLIENPR	1	1	1	P48605		0	3.25349e+07	0.001	0.01861	3.18635	2	897.525	-1.68276	37.5702	1
	High	IPGGAIEEScVLK	2	1	1	P48605	C10(Carbamidomethyl)	0	304772538	0.002	0.02719	1.13394	2	1372.71	-1.24233	99.8952	0
	High	NIWEPLAVK	1	1	1	P48605		0	2.4263e+06	0.003	0.07211	1.3633	2	1069.6	-0.398284	126.801	0
	High	LIENPR	1	2	1	P48605		0	3.14137e+07	0.004	0.08257	1.55707	2	741.425	-0.0819132	38.0082	0
	Medium	IALDAVETVTLSENGR	1	1	1	P48605		0	0	0.014	0.2486	0.710319	2	1687.88	-2.11824	202.26	0
P15357	Ubiquitin-40S ribosomal protein S27a OS=Drosophila melanogaster GN=RpS27A PE=1 SV=2 - [RS27A_DROME]	108.659	68.59	4	4	11	50	1.46511e+09	156	17.9286	9.77393
	A2	Sequence	# PSMs	# Proteins	# Protein Groups	Protein Group Accessions	Modifications	ΔCn	Area	q-Value	PEP	XCorr	Charge	MH+ [Da]	ΔM [ppm]	RT [min]	# Missed Cleavages
	High	EcPGENcGAGVFMAAHEDR	5	1	1	P15357	C2(Carbamidomethyl); C7(Carbamidomethyl)	0	206510185	0	6.535e-11	4.73817	2	2106.85	1.31347	87.9202	0
	High	IQDKEGIPPDQQR	16	4	2	P18101;P15357		0	840825248	0	1.251e-06	4.00744	2	1523.78	1.90709	50.1878	1
	High	TITLEVEPSDTIENVK	5	5	2	P18101;P15357		0	5.83334e+08	0	4.341e-08	3.22978	2	1787.94	4.79849	137.665	0
	High	cNLTFVFSKPEEK	1	1	1	P15357	C1(Carbamidomethyl)	0	44001202	0	0.0001288	2.92584	2	1598.8	5.11703	102.824	0
	High	ESTLHLVLR	3	5	2	P18101;P15357		0	2.27935e+08	0	0.0001494	2.46152	2	1067.62	3.28194	77.0031	0
	High	YYKVDENGK	1	1	1	P15357		0	4.11789e+07	0	0.000245	2.29832	2	1115.54	-0.657046	35.766	1
	High	EGIPPDQQR	4	5	2	P18101;P15357		0	85003064	0	0.0006466	2.28221	2	1039.52	-1.15513	37.3497	0
	High	TLSDYNIQK	5	5	2	P18101;P15357		0	2.71589e+09	0	0.0002456	1.76623	2	1081.55	-1.03941	63.1404	0
	High	MQIFVK	8	5	2	P18101;P15357		0	838612044	0.002	0.03162	1.81055	2	765.434	1.3367	70.17	0
	High	QLEDGR	1	5	2	P18101;P15357		0	3.45201e+06	0.005	0.08958	1.35439	2	717.352	-0.232395	27.5951	0
	Medium	KNYSTPK	1	1	1	P15357		0	1.0085e+06	0.034	0.4926	1.02953	2	837.446	-0.208537	26.8764	1
P31009	40S ribosomal protein S2 OS=Drosophila melanogaster GN=RpS2 PE=1 SV=2 - [RS2_DROME]	108.23	44.19	1	13	13	52	8.8398e+08	267	28.8814	10.1548
	A2	Sequence	# PSMs	# Proteins	# Protein Groups	Protein Group Accessions	Modifications	ΔCn	Area	q-Value	PEP	XCorr	Charge	MH+ [Da]	ΔM [ppm]	RT [min]	# Missed Cleavages
	High	EMPLGSTPYQAYSDFLSKPTPR	15	1	1	P31009		0	4.55294e+08	0	4.485e-07	4.14988	3	2485.21	0.344232	172.798	0
	High	KLLTMAGIEDcYTSAR	4	1	1	P31009	C11(Carbamidomethyl)	0	4.67324e+07	0	9.056e-09	3.97483	2	1828.9	5.05665	118.439	1
	High	LLTMAGIEDcYTSAR	6	1	1	P31009	C10(Carbamidomethyl)	0	54153980	0	2.162e-08	3.60703	2	1700.8	0.556582	146.658	0
	High	EDSKEWVPVTK	3	1	1	P31009		0	660339366	0	0.0001494	3.16592	2	1317.67	-0.606444	60.4565	1
	High	IGKPHTVPcK	3	1	1	P31009	C9(Carbamidomethyl)	0	3.18564e+08	0	0.0001494	3.13561	2	1136.63	1.64088	32.3542	0
	High	TYAYLTPDLWK	7	1	1	P31009		0	35085150	0	0.0001494	2.46696	2	1370.7	-0.154054	163.605	0
	High	cGSVSVR	1	1	1	P31009	C1(Carbamidomethyl)	0	1.81971e+07	0	0.001344	2.37738	2	764.372	-0.625011	31.0187	0
	High	GSTGTLGNFAK	3	1	1	P31009		0	753584367	0	0.0001494	2.36798	2	1052.54	2.90481	58.3832	0
	High	GTGIVSAPVPK	4	1	1	P31009		0	1238016488	0	0.0001664	2.34488	2	1025.6	-1.88944	67.652	0
	High	LSVVPVR	2	1	1	P31009		0	6.51716e+07	0	0.00787	2.10934	2	769.495	2.77392	63.5841	0
	High	EWVPVTK	2	1	1	P31009		0	300177608	0.003	0.07111	1.58193	2	858.469	-3.68408	65.8187	0
	Medium	IMPVQK	1	1	1	P31009		0	1.63911e+08	0.012	0.2111	1.02575	2	715.416	-2.03279	37.879	0
	Medium	GYWGNK	1	1	1	P31009		0	5.3284e+07	0.023	0.4088	1.20391	2	724.341	0.132434	41.6548	0
Q7KKI0	GM12270p OS=Drosophila melanogaster GN=Cct5 PE=2 SV=1 - [Q7KKI0_DROME]	108.192	38.93	2	18	19	57	2.15765e+08	542	59.241	6.25244
	A2	Sequence	# PSMs	# Proteins	# Protein Groups	Protein Group Accessions	Modifications	ΔCn	Area	q-Value	PEP	XCorr	Charge	MH+ [Da]	ΔM [ppm]	RT [min]	# Missed Cleavages
	High	SHNVVESLHSK	2	2	1	Q7KKI0		0	1.99191e+08	0	0.0001478	4.48709	2	1236.63	-1.13197	36.3571	0
	High	IMVSPDGDVTVTNDGATIMK	6	2	1	Q7KKI0		0	3.02029e+07	0	5.067e-11	4.2655	2	2064	2.21621	143.675	0
	High	EADQLSTLEQYAFR	4	2	1	Q7KKI0		0	82066701	0	2.298e-07	4.03175	2	1670.81	4.57184	176.199	0
	High	IADGFELAAQcAIK	4	2	1	Q7KKI0	C11(Carbamidomethyl)	0	4.67697e+07	0	5.207e-07	3.90209	2	1506.76	0.376709	137.982	0
	High	KSSLGVDcMLSGDSDMK	3	2	1	Q7KKI0	C8(Carbamidomethyl)	0	32630676	0	4.098e-09	3.41908	2	1829.81	0.202118	100.016	1
	High	SSLGVDcMLSGDSDMK	2	2	1	Q7KKI0	C7(Carbamidomethyl)	0	1.45345e+07	0	2.859e-06	3.36663	2	1701.71	-3.36978	127.854	0
	High	NKEPLIQIAMTTLGSK	3	2	1	Q7KKI0		0	1.64861e+07	0	9.667e-05	3.31818	3	1743.97	0.256498	159.052	1
	High	LGVAGLVR	2	2	1	Q7KKI0		0	6.02422e+07	0	0.00038	3.00704	2	784.501	-4.33956	80.559	0
	High	LAILTcPFEPPKPK	5	2	1	Q7KKI0	C6(Carbamidomethyl)	0	7.6509e+07	0	0.0001308	2.91746	2	1610.9	-0.250155	124.49	0
	High	QLDAIAQPFPVDPK	7	2	1	Q7KKI0		0	1.20559e+08	0	0.0001861	2.77524	2	1538.82	1.54454	140.334	0
	High	SIHDAIcVVR	3	3	2	Q7KKI0;Q9VK69	C7(Carbamidomethyl)	0	30011622	0	0.004438	2.51619	3	1169.61	-2.12462	73.2383	0
	High	LMEVDHEIAK	2	2	1	Q7KKI0		0	269528208	0	0.0001494	2.29756	2	1184.59	-2.76646	59.6102	0
	High	TLSHSQMPK	1	2	1	Q7KKI0		0	7.93413e+07	0	0.0003449	2.16464	2	1028.52	0.192071	34.7779	0
	High	ITGTDAIK	1	1	1	Q7KKI0		0	32126592	0	0.008549	2.15781	2	818.461	-0.685464	41.5648	0
	High	GGNAMIIAEAK	1	2	1	Q7KKI0		0	178576493	0	0.0001494	2.0637	2	1074.56	-1.77517	63.1466	0
	High	HKLDVTSAEDYR	2	2	1	Q7KKI0		0	1.65178e+08	0	0.0001494	1.99364	2	1433.7	-4.44799	54.1371	1
	High	MEDSMLVK	2	2	1	Q7KKI0		0	142201782	0	0.0004302	1.87553	2	952.447	-0.980934	63.4526	0
	High	DVNFELIK	6	2	1	Q7KKI0		0	1.38949e+07	0	0.001146	1.59421	2	977.531	1.2372	131.905	0
	High	THIMAAR	1	1	1	Q7KKI0		0	8.11653e+06	0.003	0.05797	1.92668	2	799.424	-0.760106	32.0909	0
O16043	Anon1A4 OS=Drosophila melanogaster GN=Df31 PE=2 SV=1 - [O16043_DROME]	107.998	85.79	1	17	17	46	825410074	183	18.812	4.27197
	A2	Sequence	# PSMs	# Proteins	# Protein Groups	Protein Group Accessions	Modifications	ΔCn	Area	q-Value	PEP	XCorr	Charge	MH+ [Da]	ΔM [ppm]	RT [min]	# Missed Cleavages
	High	KDAVAAEEVAAEK	1	1	1	O16043		0	441538957	0	5.624e-10	5.26184	2	1330.69	1.20219	44.1935	1
	High	ESSEAVLPAVENGSEEVTNGDSTDAPAIEAVKR	2	1	1	O16043		0	9.93134e+07	0	1.158e-09	4.45149	3	3371.61	1.68516	146.767	1
	High	ASITENGGAEEESVAK	4	1	1	O16043		0	4.9119e+08	0	6.082e-07	4.06014	2	1591.75	1.07692	56.812	0
	High	ASEPTVSFAADKDEK	4	1	1	O16043		0	988719163	0	1.135e-05	3.77739	2	1594.76	0.904604	60.0747	1
	High	ENGAADSSATEPTDAVDGEK	6	1	1	O16043		0	253735424	0	2.34e-08	3.6595	2	1963.83	-3.33008	62.3894	0
	High	VAAEEVDAVKK	3	1	1	O16043		0	4.06381e+08	0	0.0001494	3.52519	2	1158.64	-0.762607	40.6613	1
	High	DAVAAEEVAAEK	4	1	1	O16043		0	586061523	0	0.0001494	3.36039	2	1202.58	-7.29842	62.2736	0
	High	ADEAVATPEKK	1	1	1	O16043		0	2.84471e+07	0	0.0001494	3.07041	2	1158.6	0.196872	31.0252	1
	High	ASITENGGAEEESVAKENGAADSSATEPTDAVDGEK	4	1	1	O16043		0	42957486	0	0.0001494	2.94761	3	3536.57	1.09159	98.8339	1
	High	VAAEEVDAVK	2	1	1	O16043		0	901449536	0	0.0001494	2.81288	2	1030.54	-0.38427	50.8407	0
	High	ADEAVATPEK	1	1	1	O16043		0	1.09046e+07	0	0.0001494	2.55514	2	1030.51	0.339118	36.5831	0
	High	NETPVVEK	1	1	1	O16043		0	3.74937e+07	0	0.0009284	1.95832	2	915.477	-1.37086	35.8892	0
	High	AKLDEASTKDEVQNGAEASEVAA	6	1	1	O16043		0	315301100	0.001	0.01403	2.66051	2	2333.11	-0.850909	87.7113	2
	High	AKLDEASTK	1	1	1	O16043		0	1.73953e+06	0.001	0.009798	1.47928	2	962.515	-0.744195	28.2351	1
	High	ESSEAVLPAVENGSEEVTNGDSTDAPAIEAVK	1	1	1	O16043		0	3.96679e+06	0.001	0.02139	1.34518	3	3215.5	-1.97713	164.652	0
	High	KVDEAAAK	1	1	1	O16043		0	2.34135e+06	0.001	0.02381	1.22812	2	831.457	-0.185844	24.1729	1
	High	LDEASTKDEVQNGAEASEVAA	4	1	1	O16043		0	1.79097e+08	0.007	0.1101	2.08105	2	2133.97	-3.2138	100.332	1
Q8MLY8	40S ribosomal protein S8 OS=Drosophila melanogaster GN=RpS8 PE=1 SV=1 - [RS8_DROME]	107.944	42.31	1	10	10	36	8.57534e+08	208	23.7449	10.4771
	A2	Sequence	# PSMs	# Proteins	# Protein Groups	Protein Group Accessions	Modifications	ΔCn	Area	q-Value	PEP	XCorr	Charge	MH+ [Da]	ΔM [ppm]	RT [min]	# Missed Cleavages
	High	HAQKEDENDVLTK	3	1	1	Q8MLY8		0	4.59345e+08	0	1.173e-10	5.29991	2	1526.75	1.09522	33.9049	1
	High	HAQKEDENDVLTKK	3	1	1	Q8MLY8		0	7.36234e+07	0	5.882e-07	5.17351	2	1654.84	1.01087	32.0973	2
	High	IADVVYNASNNELVR	6	1	1	Q8MLY8		0	716402482	0	3.283e-09	4.73247	2	1676.86	0.792292	113.697	0
	High	KFELGRPAANTK	2	1	1	Q8MLY8		0	1.38601e+09	0	0.0001494	4.00024	2	1331.74	-1.55203	43.6429	1
	High	YGKVEQALEDQFTSGR	2	1	1	Q8MLY8		0	3.28848e+07	0	2.277e-06	3.98384	2	1827.87	-6.80454	114.389	1
	High	LETGNFAWASEGVAR	5	1	1	Q8MLY8		0	2.97552e+08	0	6.541e-08	3.956	2	1607.78	0.0549634	136.543	0
	High	VEQALEDQFTSGR	7	1	1	Q8MLY8		0	470189744	0	3.636e-06	3.90679	2	1479.71	0.965462	92.5865	0
	High	FELGRPAANTK	2	1	1	Q8MLY8		0	35849629	0	0.0002809	2.64933	2	1203.65	1.32472	51.624	0
	High	SDGYILEGK	3	1	1	Q8MLY8		0	326130744	0	0.0001539	2.32391	2	981.488	-0.346801	61.6654	0
	High	ELEFYLK	3	1	1	Q8MLY8		0	1.1926e+07	0.003	0.06074	1.89826	2	941.497	-0.756618	118.121	0
X2JB48	Stress-sensitive B, isoform E OS=Drosophila melanogaster GN=sesB PE=3 SV=1 - [X2JB48_DROME]	105.907	50.84	3	18	18	65	8.48597e+08	299	32.8881	9.77393
	A2	Sequence	# PSMs	# Proteins	# Protein Groups	Protein Group Accessions	Modifications	ΔCn	Area	q-Value	PEP	XCorr	Charge	MH+ [Da]	ΔM [ppm]	RT [min]	# Missed Cleavages
	High	NTLHcWATIAK	4	2	1	X2JB48	C5(Carbamidomethyl)	0	348973433	0	0.0001494	3.58534	2	1314.67	4.20561	70.1788	0
	High	DFAAGGISAAVSK	14	2	1	X2JB48		0	239689217	0	0.0001494	3.44143	2	1193.61	-3.79641	112.647	0
	High	KATEVIYK	1	2	1	X2JB48		0	316047430	0	0.0001519	3.10562	2	951.551	0.0217058	36.4448	1
	High	EFTGLGNcLTK	7	2	1	X2JB48	C8(Carbamidomethyl)	0	822267000	0	0.0001494	2.61201	2	1239.6	-0.629522	98.903	0
	High	EQGFSSFWR	8	3	1	X2JB48		0	4.84384e+07	0	0.0001494	2.52978	2	1143.52	-0.582007	129.373	0
	High	QISPDKQYK	1	2	1	X2JB48		0	3.43524e+07	0	0.0001775	2.48491	2	1106.58	-0.265201	34.3983	1
	High	TAVAPIER	2	3	1	X2JB48		0	1093993086	0	0.0005263	2.43989	2	856.489	-0.12525	43.5923	0
	High	QEGTGAFFK	2	2	1	X2JB48		0	2.89698e+08	0	0.0005556	2.28789	2	984.478	-0.504183	64.7368	0
	High	QVFLGGVDK	2	2	1	X2JB48		0	4.35721e+08	0	0.0001494	2.26118	2	962.531	-0.11133	72.7061	0
	High	GNLANVIR	2	3	1	X2JB48		0	368602832	0	0.001725	2.06422	2	856.502	2.22691	59.2077	0
	High	GMVDcFIR	10	2	1	X2JB48	C5(Carbamidomethyl)	0	1.72988e+08	0	0.0011	2.05993	2	997.46	0.0751459	112.203	0
	High	YFPTQALNFAFK	1	3	1	X2JB48		0	1.60887e+07	0	0.0001494	2.0046	2	1446.75	4.61539	175.623	0
	High	MMMQSGR	1	2	1	X2JB48		0	7.61812e+07	0	0.003745	1.84601	2	840.353	0.126609	36.492	0
	High	DFDAVGFVK	3	2	1	X2JB48		0	1.07282e+07	0	0.0001494	1.72873	2	997.499	0.334714	128.7	0
	High	GAFSNILR	2	2	1	X2JB48		0	46162583	0.001	0.01467	1.77946	2	877.489	-0.567883	90.4829	0
	High	ATEVIYK	1	2	1	X2JB48		0	127199263	0.001	0.02108	1.36337	2	823.456	-0.494617	42.3314	0
	High	GMLPDPK	1	2	1	X2JB48		0	629529722	0.002	0.02723	1.50238	2	757.391	0.164718	55.3421	0
	Medium	NTQFWR	3	2	1	X2JB48		0	259200400	0.013	0.2302	1.53218	2	851.415	-1.01675	60.527	0
X2JC80	40S ribosomal protein SA OS=Drosophila melanogaster GN=sta PE=3 SV=1 - [X2JC80_DROME]	105.814	39.63	2	10	10	44	9.68524e+08	270	30.2094	4.86865
	A2	Sequence	# PSMs	# Proteins	# Protein Groups	Protein Group Accessions	Modifications	ΔCn	Area	q-Value	PEP	XCorr	Charge	MH+ [Da]	ΔM [ppm]	RT [min]	# Missed Cleavages
	High	DPEEAEKEEAAAK	1	2	1	X2JC80		0	4.68641e+07	0	3.421e-07	4.79777	2	1416.65	-0.00559066	38.3243	1
	High	RADGVNILNLGK	3	2	1	X2JC80		0	77710256	0	0.0001728	4.17358	2	1269.73	0.79533	92.0539	1
	High	IEEAVDHPVEETTNWADEVAAETVGGVEDWNEDTVK	3	2	1	X2JC80		0	1.47383e+07	0	1.791e-05	4.15182	4	3983.82	5.39566	182.861	0
	High	FTPGAFTNQIQPAFR	12	2	1	X2JC80		0	1.99958e+08	0	1.666e-06	4.0838	2	1694.87	1.25186	153.085	0
	High	FTPGAFTNQIQPAFREPR	2	2	1	X2JC80		0	9.56133e+07	0	8.92e-06	3.81685	3	2077.06	0.066115	131.672	1
	High	ADGVNILNLGK	8	2	1	X2JC80		0	101916071	0	0.0001494	3.16531	2	1113.63	-0.148226	119.549	0
	High	YTDTTPIAGR	4	2	1	X2JC80		0	1828360618	0	0.0001494	2.5253	2	1094.55	0.403821	50.8349	0
	High	YIDIAIPcNNK	7	2	1	X2JC80	C8(Carbamidomethyl)	0	484515512	0	0.0001494	2.18969	2	1320.66	-4.82659	113.854	0
	High	ELLPPPKIEEAVDHPVEETTNWADEVAAETVGGVEDWNEDTVK	1	2	1	X2JC80		0	1.6997e+07	0.001	0.01691	1.31822	4	4758.26	-0.696833	183.94	1
	High	ELLPPPK	3	2	1	X2JC80		0	5.92696e+08	0.003	0.06489	1.42701	2	793.482	0.458779	54.357	0
P25007	Peptidyl-prolyl cis-trans isomerase OS=Drosophila melanogaster GN=Cyp1 PE=1 SV=2 - [PPIA_DROME]	103.918	59.03	6	12	13	52	1.33723e+09	227	24.6505	9.21729
	A2	Sequence	# PSMs	# Proteins	# Protein Groups	Protein Group Accessions	Modifications	ΔCn	Area	q-Value	PEP	XCorr	Charge	MH+ [Da]	ΔM [ppm]	RT [min]	# Missed Cleavages
	High	HTGSGILSMANAGANTNGSQFFIcTVK	8	1	1	P25007	C24(Carbamidomethyl)	0	1.11887e+08	0	8.66e-12	9.09005	3	2783.33	1.98995	161.676	0
	High	VFFDMTADNEPLGR	4	1	1	P25007		0	56831904	0	1.074e-05	3.93761	2	1611.75	1.42579	161.515	0
	High	SIYGNKFPDENFELK	12	2	1	P25007		0	572646808	0	2.832e-05	3.93327	2	1800.87	-5.72978	124.842	1
	High	KIESYGSQSGK	1	1	1	P25007		0	1.66294e+08	0	5.557e-06	3.68152	2	1183.6	-0.100421	30.9121	1
	High	VIPNFMcQGGDFTNHNGTGGK	11	1	1	P25007	C7(Carbamidomethyl)	0	2661211656	0	3.383e-06	2.82617	2	2251	-1.30354	115.944	0
	High	FPDENFELK	6	2	1	P25007		0	5.15213e+07	0	0.0001494	2.7819	2	1138.54	0.0898301	114.567	0
	High	IESYGSQSGK	1	1	1	P25007		0	1.81082e+07	0	0.0001494	2.56075	2	1055.5	-1.61675	33.1495	0
	High	HVVFGEVVEGLDVVK	1	1	1	P25007		0	0	0.001	0.01176	1.98335	3	1625.9	4.56957	152.35	0
	High	IVMELR	4	2	1	P25007		0	563197143	0.001	0.02262	1.66233	2	760.439	0.434101	68.4362	0
	High	TAENFR	1	6	3	P25007;Q9V3G3;Q4V5H1		0	4.04468e+07	0.001	0.02283	1.62577	2	737.358	0.00313874	32.8555	0
	High	TAWLDNK	1	1	1	P25007		0	777825928	0.004	0.08412	1.59065	2	847.427	-4.95377	54.1062	0
	High	MSTLPR	1	3	1	P25007		0	32866198	0.004	0.07899	1.52713	2	704.375	-0.848255	40.964	0
	High	GSIFHR	1	1	1	P25007		0	5.50849e+07	0.007	0.1114	1.56659	2	716.384	-0.460388	38.2856	0
Q9VEB1	CG7998 OS=Drosophila melanogaster GN=Mdh2 PE=2 SV=1 - [Q9VEB1_DROME]	101.326	33.04	1	13	13	40	3.35342e+08	336	35.296	9.11475
	A2	Sequence	# PSMs	# Proteins	# Protein Groups	Protein Group Accessions	Modifications	ΔCn	Area	q-Value	PEP	XCorr	Charge	MH+ [Da]	ΔM [ppm]	RT [min]	# Missed Cleavages
	High	AGAGSATLSMAYAGAR	7	1	1	Q9VEB1		0	272399080	0	1.476e-06	4.61749	2	1454.71	-0.157671	89.1339	0
	High	TAGFIGADQLGDSLK	7	1	1	Q9VEB1		0	134988307	0	5.756e-06	3.9037	2	1492.77	1.17735	140.067	0
	High	GSDVVVIPAGVPR	6	1	1	Q9VEB1		0	1.74069e+08	0	5.129e-05	3.39069	2	1265.72	-1.19864	116.208	0
	High	LLEAAIPELKK	3	1	1	Q9VEB1		0	87963520	0	0.0001494	2.75075	3	1224.75	-1.1058	101.611	1
	High	LFGVSTLDVVR	4	1	1	Q9VEB1		0	1.5841e+07	0	0.0001494	2.7299	2	1205.69	3.32373	155.121	0
	High	NGVQENLGLPK	3	1	1	Q9VEB1		0	1.53332e+08	0	0.0001494	2.42578	2	1168.63	-0.516822	80.0233	0
	High	IQEAGTEVVK	2	1	1	Q9VEB1		0	5.59559e+08	0	0.0001494	2.34024	2	1073.58	-0.553118	45.7824	0
	High	LLEAAIPELK	2	1	1	Q9VEB1		0	1.38311e+07	0	0.0006378	1.87845	2	1096.66	3.11777	135.235	0
	High	FAGSLLK	1	1	1	Q9VEB1		0	0	0.001	0.01408	2.07491	2	735.44	0.328845	64.8008	0
	High	AGVYDPK	1	1	1	Q9VEB1		0	1.58727e+07	0.002	0.02712	1.86545	2	749.383	-0.245945	35.7	0
	High	KLLEAAIPELK	2	1	1	Q9VEB1		0	6.24807e+06	0.005	0.08604	2.11377	3	1224.76	0.239733	108.708	1
	High	DISNSIAK	1	1	1	Q9VEB1		0	0	0.005	0.09856	1.27702	2	847.449	-3.45514	45.354	0
	Medium	KAGVYDPK	1	1	1	Q9VEB1		0	2.61838e+06	0.01	0.1806	1.62578	2	877.476	-1.53083	30.9641	1
P32100	60S ribosomal protein L7 OS=Drosophila melanogaster GN=RpL7 PE=1 SV=2 - [RL7_DROME]	100.716	48.02	3	19	19	47	1242801119	252	29.5336	10.8872
	A2	Sequence	# PSMs	# Proteins	# Protein Groups	Protein Group Accessions	Modifications	ΔCn	Area	q-Value	PEP	XCorr	Charge	MH+ [Da]	ΔM [ppm]	RT [min]	# Missed Cleavages
	High	QRVPITDNFVIER	7	1	1	P32100		0	140332404	0	3.245e-09	4.49303	2	1586.87	0.952428	105.989	1
	High	KANHYVNGGDFGNR	1	1	1	P32100		0	3.41896e+07	0	0.0001494	3.67984	2	1548.73	1.02524	40.7586	1
	High	IAEPYITWGYPNLK	7	1	1	P32100		0	159675835	0	1.107e-05	3.53078	2	1664.87	1.25393	172.294	0
	High	ANHYVNGGDFGNR	3	1	1	P32100		0	2.06423e+08	0	0.0001494	3.46662	2	1420.64	1.54682	47.8508	0
	High	RNQFYVPAEAK	1	1	1	P32100		0	33042876	0	0.002461	3.45078	2	1322.69	1.21259	57.1761	1
	High	ANHYVNGGDFGNREDQINR	4	1	1	P32100		0	308138352	0	0.0001494	3.19678	2	2175.99	-1.70531	61.5865	1
	High	KANHYVNGGDFGNREDQINR	1	1	1	P32100		0	17573252	0	0.0001494	2.95179	3	2304.09	1.61574	52.5559	2
	High	VPITDNFVIER	2	1	1	P32100		0	59298967	0	0.0001438	2.81568	2	1302.71	-0.0333966	124.029	0
	High	KLPAVPESK	2	1	1	P32100		0	1756647318	0	0.0001494	2.42512	2	968.577	-0.56616	43.6012	1
	High	NQFYVPAEAK	4	1	1	P32100		0	1024771143	0	0.0001494	2.33013	2	1166.59	1.62337	77.2786	0
	High	ATINMLR	3	1	1	P32100		0	540505672	0	0.002067	1.96049	2	818.453	-2.48839	61.7701	0
	High	QINNGVFIK	1	1	1	P32100		0	634446428	0	0.0001913	1.89117	2	1032.58	-0.0344158	68.6168	0
	High	AAVIALR	1	1	1	P32100		0	373549046	0	0.0006279	1.74058	2	713.464	-4.5001	57.0635	0
	High	LAFVVR	3	1	1	P32100		0	68713330	0	0.008882	1.49919	2	704.446	0.880387	77.3045	0
	High	YQNEYIK	3	1	1	P32100		0	946984896	0.001	0.01574	1.49972	2	957.468	-0.120568	49.8693	0
	High	VLQLFR	1	1	1	P32100		0	0	0.005	0.08575	1.51721	2	775.483	1.19246	92.6379	0
	High	LPAVPESK	1	1	1	P32100		0	33729156	0.008	0.1229	1.45368	2	840.481	-1.52471	53.2547	0
	Medium	ELIYKR	1	3	1	P32100		0	2.91795e+07	0.014	0.2523	1.92753	2	821.487	-1.22366	38.6308	1
	Medium	KENLVR	1	1	1	P32100		0	1.67293e+06	0.025	0.4264	1.56414	2	758.451	-0.964896	29.7255	1
P54399	Protein disulfide-isomerase OS=Drosophila melanogaster GN=Pdi PE=2 SV=1 - [PDI_DROME]	100.175	56.05	1	25	25	92	3.32344e+08	496	55.7464	4.81787
	A2	Sequence	# PSMs	# Proteins	# Protein Groups	Protein Group Accessions	Modifications	ΔCn	Area	q-Value	PEP	XCorr	Charge	MH+ [Da]	ΔM [ppm]	RT [min]	# Missed Cleavages
	High	QHLLSQELPEDWDKNPVK	6	1	1	P54399		0	2.33046e+07	0	0.0001494	4.19723	4	2176.1	-0.891578	114.639	1
	High	SVFEGELNEENLKK	5	1	1	P54399		0	2.49305e+08	0	3.17e-05	3.19424	2	1635.83	3.00697	87.4144	1
	High	QLAPIYDQLAEK	4	1	1	P54399		0	1.58713e+08	0	0.0001494	3.11341	2	1388.74	-0.402251	121.226	0
	High	MDSTANELESIK	5	1	1	P54399		0	2.50921e+08	0	5.303e-05	3.07709	2	1337.62	-1.07828	90.0321	0
	High	FLDANGEVADSEPVEETEEEEEAPKKDEL	4	1	1	P54399		0	6.50754e+07	0	0.0001494	2.69404	3	3248.45	0.948222	138.577	2
	High	YKDNEDIVIAK	5	1	1	P54399		0	4.55229e+08	0	0.0001494	2.5917	2	1307.68	-2.58287	54.3048	1
	High	SVFEGELNEENLK	4	1	1	P54399		0	5.29851e+07	0	0.0001494	2.56024	2	1507.73	1.15694	112.93	0
	High	LIKLEEDMAK	2	1	1	P54399		0	6.33619e+07	0	0.0001494	2.51603	2	1189.65	-0.251871	71.4441	1
	High	SGSPVEYSGGR	2	1	1	P54399		0	290881524	0	0.0001494	2.44668	2	1095.51	-0.60641	43.6042	0
	High	VDATVEGELAEQYAVR	21	1	1	P54399		0	7.6716e+06	0	1.169e-05	2.37271	2	1749.87	1.43795	189.708	0
	High	DNGVVLFKPFDDKK	3	1	1	P54399		0	51142993	0	0.0005901	2.25399	2	1621.86	-0.648532	105.822	1
	High	YVDPLKEIAK	2	1	1	P54399		0	7.19104e+07	0	0.0002647	2.19875	3	1175.67	0.143902	92.738	1
	High	VIDFNLDR	4	1	1	P54399		0	4.8134e+07	0	0.0001772	2.16821	2	991.522	0.828735	106.691	0
	High	YKPESDDLSAETIEAFLK	2	1	1	P54399		0	1.82584e+07	0	0.0001494	1.99048	3	2056.02	2.31496	175.475	0
	High	DLTSVADAEQFLK	2	1	1	P54399		0	7.47578e+06	0	0.0001494	1.92082	2	1436.73	-0.741751	174.676	0
	High	VLVSSNFESVALDK	3	1	1	P54399		0	6.70407e+07	0	4.028e-05	1.73599	2	1507.8	-0.634895	133.636	0
	High	TLDDFVK	4	1	1	P54399		0	1.35239e+08	0	0.0091	1.6351	2	837.437	1.80775	77.7717	0
	High	AAQQLAEK	1	1	1	P54399		0	7.54349e+06	0	0.0003501	1.61391	2	858.468	-0.209983	30.2094	0
	High	ISSFPTIK	4	1	1	P54399		0	103089091	0	0.000892	1.55559	2	892.513	-0.523244	79.9073	0
	High	YKPESDDLSAETIEAFLKK	1	1	1	P54399		0	5.67265e+06	0	0.001379	1.54583	4	2184.1	-2.15814	157.39	1
	High	DLESEEAK	1	1	1	P54399		0	1.13356e+07	0	0.006166	1.54362	2	920.42	-0.94833	36.1346	0
	High	VANALDSFVFGVSSNADVIAK	3	1	1	P54399		0	1.27051e+07	0	0.0006747	1.53542	3	2124.11	4.53622	180.256	0
	High	ALAPEYAK	1	1	1	P54399		0	2.13028e+08	0	0.006626	1.53035	2	862.467	-0.383745	45.6783	0
	High	IFGGSIK	1	1	1	P54399		0	33136751	0.001	0.01933	1.39625	2	721.424	-0.814565	54.5766	0
	High	YVDPLK	2	1	1	P54399		0	68815982	0.005	0.09038	1.1442	2	734.408	-1.12063	57.682	0
Q9V3P6	26S proteasome non-ATPase regulatory subunit 1 OS=Drosophila melanogaster GN=Rpn2 PE=1 SV=1 - [PSMD1_DROME]	99.5606	25.69	1	20	20	43	1.48775e+08	1020	113.127	5.18604
	A2	Sequence	# PSMs	# Proteins	# Protein Groups	Protein Group Accessions	Modifications	ΔCn	Area	q-Value	PEP	XCorr	Charge	MH+ [Da]	ΔM [ppm]	RT [min]	# Missed Cleavages
	High	LEEADPLVTSLSSDKDPVLR	6	1	1	Q9V3P6		0	9.92043e+07	0	1.598e-09	5.46548	3	2184.14	0.656106	145.421	1
	High	KEPEPTSEILQNPAR	4	1	1	Q9V3P6		0	4.41144e+07	0	9.046e-08	4.78324	2	1708.89	0.78629	74.2735	1
	High	SAAKPSLYAYPAPLEEK	4	1	1	Q9V3P6		0	1.20371e+08	0	1.131e-09	3.64727	2	1834.96	-1.83302	99.4082	0
	High	EKKEPEPTSEILQNPAR	1	1	1	Q9V3P6		0	162287865	0	0.0001494	3.53955	3	1966.02	0.367811	62.8641	2
	High	NAQAIEDMVSYAQETQHEK	3	1	1	Q9V3P6		0	5.57457e+07	0	5.103e-06	3.49072	3	2191.99	-1.16695	132.309	0
	High	SDEDITEETPADDKVER	5	1	1	Q9V3P6		0	49990631	0	0.0001494	3.42722	2	1948.86	-1.39715	68.9974	1
	High	SKSDEDITEETPADDKVER	1	1	1	Q9V3P6		0	23501914	0	0.0001494	3.34326	3	2163.99	-0.750233	55.4611	2
	High	DSLALMQSYLPK	2	1	1	Q9V3P6		0	1.57974e+07	0	0.0001494	2.91101	2	1365.71	0.16284	173.985	0
	High	NTAPIPTALPSTFKPQGTTSEDGAK	4	1	1	Q9V3P6		0	158307729	0	0.0001494	2.51569	3	2529.28	-0.146379	117.579	0
	High	SGMYTIAMAYNGTGSNK	1	1	1	Q9V3P6		0	16199443	0	3.888e-06	2.387	2	1765.78	-3.29085	117.519	0
	High	NATLSLQSR	1	1	1	Q9V3P6		0	125730401	0	0.0001494	2.21748	2	989.53	-7.41096	51.9788	0
	High	NEYTETIIAK	2	1	1	Q9V3P6		0	0	0	0.0001579	2.11831	2	1181.6	-1.1155	74.2582	0
	High	VATAVLSIAAR	1	1	1	Q9V3P6		0	12942808	0	0.0001811	2.01225	2	1071.65	-3.1746	95.913	0
	High	EAIALLEPMVK	1	1	1	Q9V3P6		0	2121403	0	0.0001494	1.69681	2	1213.68	-2.47036	148.388	0
	High	cLDDNQFR	1	1	1	Q9V3P6	C1(Carbamidomethyl)	0	9.26838e+07	0	0.002532	1.46867	2	1067.46	-1.09501	56.5177	0
	High	VEFIENPK	1	1	1	Q9V3P6		0	9.5247e+06	0.001	0.01436	1.68187	2	975.513	-1.80041	68.6656	0
	High	LEGIVNR	2	1	1	Q9V3P6		0	0	0.006	0.1006	1.47495	2	800.462	-0.546645	47.8122	0
	Medium	IEMLHEDR	1	1	1	Q9V3P6		0	4.23037e+07	0.019	0.3511	1.19181	2	1042.5	-0.075343	47.5938	0
	Medium	SNHADLQVLR	1	1	1	Q9V3P6		0	5.01792e+07	0.022	0.3943	2.2842	3	1152.61	-1.70115	51.7848	0
	Medium	AEDQELVEPVAAFGPMNDEEKEPEPPEPFEYIED	1	1	1	Q9V3P6		0	8.74655e+06	0.049	0.6113	0.0453338	3	3889.71	-1.28145	183.303	1
P07486	Glyceraldehyde-3-phosphate dehydrogenase 1 OS=Drosophila melanogaster GN=Gapdh1 PE=2 SV=2 - [G3P1_DROME]	99.1163	56.63	3	5	16	52	1689033737	332	35.3282	8.17725
	A2	Sequence	# PSMs	# Proteins	# Protein Groups	Protein Group Accessions	Modifications	ΔCn	Area	q-Value	PEP	XCorr	Charge	MH+ [Da]	ΔM [ppm]	RT [min]	# Missed Cleavages
	High	VPTPNVSVVDLTVR	9	2	2	P07486;P07487		0	4.21048e+08	0	8.958e-08	4.77289	2	1495.85	0.494108	144.397	0
	High	VVSNAScTTNcLAPLAK	11	2	2	P07486;P07487	C7(Carbamidomethyl); C11(Carbamidomethyl)	0	2597916020	0	5.554e-08	4.12779	2	1805.89	1.3331	88.0299	0
	High	GTVAAEGGFLVVNGQK	7	2	2	P07486;P07487		0	4.89526e+07	0	1.271e-07	3.93952	2	1546.82	1.55506	112.671	0
	High	GAAQNIIPAATGAAK	3	1	1	P07486		0	1135170736	0	4.359e-06	3.71705	2	1353.75	2.35293	77.0267	0
	High	VINDNFEIVEGLMTTVHATTATQK	3	2	2	P07486;P07487		0	3.20704e+07	0	4.619e-06	3.40798	3	2632.34	6.03583	179.715	0
	High	VEEASKGPLK	1	1	1	P07486		0	7.22765e+06	0	0.0001494	2.55191	2	1057.59	-1.68078	33.7693	1
	High	AGISLNDKFVK	2	2	2	P07486;P07487		0	360138894	0	0.001619	2.25188	3	1191.67	1.29819	76.8538	1
	High	LTGMAFR	4	3	2	P07486;P07487		0	874974353	0	0.003443	1.96074	2	795.418	-0.718066	66.7845	0
	High	ITVFSER	1	2	2	P07486;P07487		0	43836253	0	0.002533	1.9314	2	851.46	-2.40844	63.4636	0
	High	IGINGFGR	4	2	2	P07486;P07487		0	311140331	0	0.0007303	1.72243	2	833.463	0.531679	81.9969	0
	High	VIPALNGK	1	2	2	P07486;P07487		0	1334014455	0	0.004959	1.57861	2	811.504	0.210077	53.7075	0
	High	KVIISAPSADAPMFVcGVNLDAYSPDMK	1	1	1	P07486	C16(Carbamidomethyl)	0	70762158	0	0.0003251	1.5733	3	2996.46	-0.208722	176.458	1
	High	AKVEEASKGPLK	1	1	1	P07486		0	2.3335e+06	0	0.002359	1.4814	2	1256.72	2.07447	33.9682	2
	High	FDSTHGR	1	2	2	P07486;P07487		0	7.80018e+06	0	0.0001758	1.42494	2	819.374	-0.278497	25.5796	0
	High	VIDLIK	2	3	2	P07486;P07487		0	2.15962e+08	0.001	0.0243	1.50919	2	700.458	-3.68335	72.6139	0
	Medium	GATYDEIK	1	1	1	P07486		0	126757836	0.012	0.216	1.27819	2	896.436	-0.135705	43.7492	0
Q9V3P0	Peroxiredoxin 1 OS=Drosophila melanogaster GN=Jafrac1 PE=1 SV=1 - [PRDX1_DROME]	97.8062	45.36	1	10	10	47	503487439	194	21.724	5.70654
	A2	Sequence	# PSMs	# Proteins	# Protein Groups	Protein Group Accessions	Modifications	ΔCn	Area	q-Value	PEP	XCorr	Charge	MH+ [Da]	ΔM [ppm]	RT [min]	# Missed Cleavages
	High	KQGGLGSMDIPLLADK	13	1	1	Q9V3P0		0	377652990	0	2.419e-10	5.64255	2	1642.89	5.11289	139.138	1
	High	QGGLGSMDIPLLADK	5	1	1	Q9V3P0		0	3.56734e+07	0	1.847e-06	3.86494	2	1514.79	-0.579695	171.585	0
	High	DYGVLDEETGIPFR	7	1	1	Q9V3P0		0	219984442	0	3.849e-08	3.79836	2	1610.77	2.3938	175.081	0
	High	QITVNDLPVGR	4	1	1	Q9V3P0		0	571469975	0	0.0001494	3.00651	2	1211.68	3.56131	104.872	0
	High	YGEVcPANWKPGQK	4	1	1	Q9V3P0	C5(Carbamidomethyl)	0	561339352	0	4.321e-06	2.80162	2	1633.78	0.0104686	73.5592	0
	High	LVQAFQYTDK	5	1	1	Q9V3P0		0	323287184	0	0.0001494	2.29219	2	1212.62	-1.24858	83.5876	0
	High	LVQAFQYTDKYGEVcPANWKPGQK	4	1	1	Q9V3P0	C15(Carbamidomethyl)	0	42214019	0	0.0001494	2.24832	3	2827.39	0.729335	129.866	1
	High	GLFIIDDK	3	1	1	Q9V3P0		0	8076185	0	0.0002465	1.7735	2	920.507	-1.43118	123.341	0
	High	TMVADPTK	1	1	1	Q9V3P0		0	154508943	0	0.001291	1.47128	2	862.433	-0.973139	39.8759	0
	Medium	SVEETLR	1	1	1	Q9V3P0		0	3.10653e+08	0.01	0.1787	1.29176	2	833.436	-0.187746	41.6272	0
P06603	Tubulin alpha-1 chain OS=Drosophila melanogaster GN=alphaTub84B PE=2 SV=1 - [TBA1_DROME]	97.4772	37.33	3	11	12	57	3.20435e+08	450	49.8765	5.13525
	A2	Sequence	# PSMs	# Proteins	# Protein Groups	Protein Group Accessions	Modifications	ΔCn	Area	q-Value	PEP	XCorr	Charge	MH+ [Da]	ΔM [ppm]	RT [min]	# Missed Cleavages
	High	QLFHPEQLITGK	9	3	1	P06603		0	8.82474e+07	0	0.0001494	4.23313	2	1410.78	1.25685	113.132	0
	High	AVcMLSNTTAIAEAWAR	2	3	1	P06603	C3(Carbamidomethyl)	0	2.58309e+07	0	3.494e-08	3.91133	2	1864.91	0.955704	174.208	0
	High	TVGGGDDSFNTFFSETGAGK	13	2	1	P06603		0	211907564	0	1.33e-05	3.41687	2	1993.88	1.10085	162.812	0
	High	VGINYQPPTVVPGGDLAK	8	3	1	P06603		0	331078918	0	1.335e-05	3.14759	2	1824.99	3.41674	140.585	0
	High	DVNAAIATIK	6	3	1	P06603		0	370981094	0	0.0001494	2.79717	2	1015.58	0.363911	92.7196	0
	High	AVFVDLEPTVVDEVR	3	3	1	P06603		0	45528159	0	0.0001494	2.69797	2	1687.89	-0.528159	172.429	0
	High	EDAANNYAR	1	4	2	P06603;P06606		0	3.19822e+07	0	0.0001494	2.65135	2	1023.45	-0.505519	32.4739	0
	High	IHFPLVTYAPVISAEK	7	2	1	P06603		0	4.08269e+07	0	0.0001494	2.61637	3	1784.99	-0.683465	158.995	0
	High	TIQFVDWcPTGFK	1	2	1	P06603	C8(Carbamidomethyl)	0	35119909	0	0.0001494	2.06064	2	1598.77	2.37582	175.101	0
	High	AYHEQLSVAEITNAcFEPANQMVK	2	2	1	P06603	C15(Carbamidomethyl)	0	5.33307e+06	0	0.002318	1.35605	2	2750.3	3.17097	155.926	0
	High	LSVDYGK	2	3	1	P06603		0	2.59245e+08	0.001	0.00994	2.00064	2	781.409	0.433949	49.5434	0
	Medium	FDLMYAK	3	3	1	P06603		0	166591640	0.012	0.2179	1.33828	2	887.434	0.782243	98.458	0
P00334	Alcohol dehydrogenase OS=Drosophila melanogaster GN=Adh PE=1 SV=2 - [ADH_DROME]	93.606	51.95	1	9	9	37	546690936	256	27.7439	7.95752
	A2	Sequence	# PSMs	# Proteins	# Protein Groups	Protein Group Accessions	Modifications	ΔCn	Area	q-Value	PEP	XCorr	Charge	MH+ [Da]	ΔM [ppm]	RT [min]	# Missed Cleavages
	High	LLAHPTQPSLAcAENFVK	9	1	1	P00334	C12(Carbamidomethyl)	0	1242507162	0	4.012e-07	6.31458	3	1996.03	1.18922	126.044	0
	High	LAPITGVTAYTVNPGITR	11	1	1	P00334		0	8.46738e+07	0	4.681e-08	4.48375	2	1844.03	0.0967068	148.924	0
	High	GGPGGIIcNIGSVTGFNAIYQVPVYSGTK	2	1	1	P00334	C8(Carbamidomethyl)	0	1.99136e+07	0	5.311e-06	4.2454	3	2926.48	-0.303778	181.835	0
	High	AAVVNFTSSLAK	2	1	1	P00334		0	1.98342e+08	0	0.0001494	3.5048	2	1207.67	0.781407	102.027	0
	High	IENPAAIAELK	6	1	1	P00334		0	1.99224e+08	0	0.0001494	3.32953	2	1168.66	-0.110562	103.986	0
	High	NLVILDR	3	1	1	P00334		0	3.02605e+07	0	0.003383	1.91597	2	842.509	-0.39105	85.4186	0
	High	AIELNQNGAIWK	2	1	1	P00334		0	4.57639e+07	0	0.0001494	1.89808	2	1356.73	4.32396	118.413	0
	High	VTVTFYPYDVTVPIAETTK	1	1	1	P00334		0	31238695	0	0.002079	1.55572	2	2144.12	-0.442759	178.152	0
	High	TIFAQLK	1	1	1	P00334		0	3.12013e+07	0.003	0.06098	1.49126	2	820.488	-5.98514	79.539	0
Q960D3	SD06613p OS=Drosophila melanogaster GN=vig2 PE=2 SV=1 - [Q960D3_DROME]	93.255	43.2	2	16	16	39	3.8181e+08	412	45.1923	9.40771
	A2	Sequence	# PSMs	# Proteins	# Protein Groups	Protein Group Accessions	Modifications	ΔCn	Area	q-Value	PEP	XCorr	Charge	MH+ [Da]	ΔM [ppm]	RT [min]	# Missed Cleavages
	High	KAGEGAADNAEWKK	2	2	1	Q960D3		0	4.61926e+07	0	5.715e-10	4.53304	2	1474.73	-0.171026	34.1425	2
	High	TTGETSPQAEKEDSANEQSADPAVAAEEDESK	3	2	1	Q960D3		0	3.82698e+08	0	1.075e-06	3.96613	3	3321.44	0.410632	73.0411	1
	High	ESNSEDELEYDPSLYPQR	5	2	1	Q960D3		0	18196644	0	2.78e-06	3.71772	2	2170.94	-0.211831	130.419	0
	High	SAQKPLKVDDEAQFPTLc	7	2	1	Q960D3	C18(Carbamidomethyl)	0	2.01831e+08	0	0.0001494	3.70691	2	2047.02	-0.197566	119.135	1
	High	FNNGPSNGYENR	1	2	1	Q960D3		0	248695552	0	3.98e-05	3.6062	2	1368.59	-2.98896	43.1963	0
	High	YGNKESNGEFGNELPQR	2	2	1	Q960D3		0	63334872	0	7.671e-07	3.4699	2	1938.89	-4.2341	68.4879	1
	High	ESNGEFGNELPQR	6	2	1	Q960D3		0	514035288	0	0.0001494	3.0677	2	1476.67	1.0767	76.332	0
	High	AGEGAADNAEWK	1	2	1	Q960D3		0	8.22362e+07	0	0.0001494	3.05507	2	1218.54	2.19612	46.4777	0
	High	GPAGGDVGRPK	1	2	1	Q960D3		0	3.0707e+07	0	0.0002408	2.3523	2	1010.54	1.73875	29.8241	0
	High	ENKPVVAAR	1	2	1	Q960D3		0	2.25777e+07	0	0.0001494	1.9855	2	983.563	0.154363	30.7546	0
	High	QMTLDEWK	3	2	1	Q960D3		0	54443588	0	0.006652	1.97993	2	1050.49	-0.727738	94.2422	0
	High	SEKENKPVVAAR	1	2	1	Q960D3		0	3.65448e+06	0	0.000589	1.66145	2	1327.73	1.04632	29.732	1
	High	NPTANGANNQGR	1	2	1	Q960D3		0	779705	0	0.005592	0.624718	2	1213.56	-2.47282	25.5601	0
	High	QDIEDLK	2	2	1	Q960D3		0	168202382	0.001	0.01147	2.06079	2	860.434	-2.352	51.4998	0
	High	AKPNYNLR	1	2	1	Q960D3		0	1.11307e+08	0.002	0.02711	1.99166	2	975.536	-0.975796	37.2367	0
	High	KPEPAKAPK	2	2	1	Q960D3		0	1.9519e+06	0.006	0.0992	1.15296	2	965.577	-0.477562	25.0568	1
Q9VN25	Eukaryotic translation initiation factor 3 subunit A OS=Drosophila melanogaster GN=eIF3-S10 PE=1 SV=1 - [EIF3A_DROME]	92.9341	23.6	1	28	28	45	1.52132e+08	1140	133.798	9.01221
	A2	Sequence	# PSMs	# Proteins	# Protein Groups	Protein Group Accessions	Modifications	ΔCn	Area	q-Value	PEP	XCorr	Charge	MH+ [Da]	ΔM [ppm]	RT [min]	# Missed Cleavages
	High	GGDRPSASNGGSSEWR	2	1	1	Q9VN25		0	58012206	0	6.59e-12	4.68269	2	1619.72	0.436473	40.9824	0
	High	EYRPDGPALQSMPSEQIR	7	1	1	Q9VN25		0	1.66038e+08	0	4.968e-06	3.98325	3	2074	-0.891948	102.037	0
	High	KFEAALEAER	2	1	1	Q9VN25		0	34732411	0	0.0001494	3.30744	2	1163.61	-0.160726	54.415	1
	High	EAASGGVGGNWR	1	1	1	Q9VN25		0	5.71117e+07	0	0.0001494	3.21434	2	1160.53	-9.17017	51.9209	0
	High	RLEQEQEER	1	1	1	Q9VN25		0	5.75114e+06	0	0.0003968	3.18093	2	1216.59	1.31352	29.5934	1
	High	EKVQQISQTAHGK	1	1	1	Q9VN25		0	9.90006e+06	0	0.0001494	3.04678	3	1453.78	0.126093	33.5215	1
	High	HQNEIQAIR	1	1	1	Q9VN25		0	1.50544e+08	0	0.0001494	2.98135	2	1108.59	0.0376411	39.4653	0
	High	LNVPQLVSEDFR	1	1	1	Q9VN25		0	1.33316e+07	0	0.0001494	2.89522	2	1416.75	1.71989	162.425	0
	High	ALDTLQEVFR	4	1	1	Q9VN25		0	1.1726e+07	0	0.0001494	2.84397	2	1191.64	1.44851	143.153	0
	High	SQLVNMSTVLTR	3	1	1	Q9VN25		0	5.39309e+07	0	0.0001494	2.82465	2	1348.73	3.18118	125.61	0
	High	YTQRPENALKR	1	1	1	Q9VN25		0	1.00773e+07	0	0.0001602	2.76528	2	1375.74	0.492297	37.2738	1
	High	VETQQLcLDTR	2	1	1	Q9VN25	C7(Carbamidomethyl)	0	1.39813e+08	0	0.0001494	2.62373	2	1362.67	0.19031	76.232	0
	High	AGDDGEWTSVK	2	1	1	Q9VN25		0	2.74538e+07	0	0.0001379	2.52748	2	1164.52	-0.14782	60.0915	0
[truncated: 11,040 more rows]
